# Supplementary material for: 4-[(Z)-(n-Butyl­amino)(phenyl)methyl­idene]-3-methyl-1-phenyl-1H-pyrazol-5(4H)-one
Source: Acta Crystallogr Sect E Struct Rep Online. 2012 Mar 7;68(Pt 4):o969. doi: 10.1107/S1600536812009166 (PMC3343944; doi:10.1107/S1600536812009166)
Supplement: Supplementary file 1 [file e-68-0o969-sup1.cif]

##############################################################################
#                                                                            #
# This CIF contains the data in a paper accepted for publication in          #
# Acta Crystallographica Section E. It conforms to the requirements of       #
# Notes for Authors for Acta Crystallographica Section E, and has been       #
# peer reviewed under the auspices of the IUCr Commission on Journals.       #
#                                                                            #
# Full details of the Crystallographic Information File format               #
# are given in the paper "The Crystallographic Information File (CIF):       #
# a New Standard Archive File for Crystallography" by S. R. Hall, F. H.      #
# Allen and I. D. Brown [Acta Cryst. (1991), A47, 655-685].                  #
#                                                                            #
# The current version of the core CIF dictionary is obtainable from          #
# ftp://ftp.iucr.org/pub/cif_core.dic.                                       #
#                                                                            #
# Software is freely available for graphical display of the structure(s)     #
# in this CIF. For information consult the CIF software page                 #
# http://www.iucr.org/resources/cif/software.                                #
#                                                                            #
# This file may be used for bona fide research purposes within the           #
# scientific community so long as proper attribution is given to the journal # 
# article from which it was obtained.                                        #
#                                                                            #
##############################################################################
data_I
_audit_creation_method     SHELXL-97
_chemical_name_systematic
;
4-[(<i>Z</i>)-(<i>n</i>-Butylamino)(phenyl)methylidene]-3-methyl-
1-phenyl-1<i>H</i>-pyrazol-5(4<i>H</i>)-one
;
_chemical_name_common     ?
_chemical_formula_moiety     'C21 H23 N3 O'
_chemical_formula_sum     'C21 H23 N3 O'
_chemical_formula_iupac     'C21 H23 N3 O'
_chemical_formula_weight     333.42
_chemical_melting_point     ?
_symmetry_cell_setting     monoclinic
_symmetry_space_group_name_H-M     'P 21/n'
_symmetry_space_group_name_Hall     '-P 2yn'
loop_
    _symmetry_equiv_pos_as_xyz
    'x, y, z'
    '-x+1/2, y+1/2, -z+1/2'
    '-x, -y, -z'
    'x-1/2, -y-1/2, z-1/2'
_cell_length_a     9.5215(9)
_cell_length_b     14.7867(14)
_cell_length_c     12.8055(12)
_cell_angle_alpha     90.00
_cell_angle_beta     100.645(2)
_cell_angle_gamma     90.00
_cell_volume     1771.9(3)
_cell_formula_units_Z     4
_cell_measurement_reflns_used     3753
_cell_measurement_theta_min     2.57
_cell_measurement_theta_max     28.13
_cell_measurement_temperature     296(2)
_exptl_crystal_description     block
_exptl_crystal_colour     yellow
_exptl_crystal_size_max     0.28
_exptl_crystal_size_mid     0.20
_exptl_crystal_size_min     0.16
_exptl_crystal_density_diffrn     1.250
_exptl_crystal_density_meas     ?
_exptl_crystal_density_method     'not measured'
_exptl_crystal_F_000     712.0
_exptl_absorpt_coefficient_mu     0.078
_exptl_absorpt_correction_type     none
_exptl_absorpt_process_details     ?
_exptl_absorpt_correction_T_min     ?
_exptl_absorpt_correction_T_max     ?
_exptl_special_details     ?
_diffrn_ambient_temperature     296(2)
_diffrn_radiation_type     MoK\a
_diffrn_radiation_wavelength     0.71073
_diffrn_radiation_source     'fine-focus sealed tube'
_diffrn_radiation_monochromator     graphite
_diffrn_measurement_device_type     'Bruker SMART 1000 CCD diffractometer'
_diffrn_measurement_method     'phi and omega scans'
_diffrn_detector_area_resol_mean     ?
_diffrn_reflns_number     16506
_diffrn_reflns_av_R_equivalents     0.0347
_diffrn_reflns_av_sigmaI/netI     0.0327
_diffrn_reflns_theta_min     2.58
_diffrn_reflns_theta_max     28.25
_diffrn_reflns_theta_full     28.25
_diffrn_measured_fraction_theta_max     0.996
_diffrn_measured_fraction_theta_full     0.996
_diffrn_reflns_limit_h_min     -12
_diffrn_reflns_limit_h_max     12
_diffrn_reflns_limit_k_min     -19
_diffrn_reflns_limit_k_max     19
_diffrn_reflns_limit_l_min     -17
_diffrn_reflns_limit_l_max     16
_diffrn_standards_number     ?
_diffrn_standards_interval_count     ?
_diffrn_standards_interval_time     ?
_diffrn_standards_decay_%     ?
_refine_special_details
;
Refinement of <i>F</i>^2^ against ALL reflections. The weighted <i>R</i>-factor
<i>wR</i> and goodness of fit <i>S</i> are based on <i>F</i>^2^, conventional
<i>R</i>-factors <i>R</i> are based on <i>F</i>, with <i>F</i> set to zero for
negative <i>F</i>^2^. The threshold expression of <i>F</i>^2^ >
\s(<i>F</i>^2^) is used only for calculating <i>R</i>-factors(gt) <i>etc</i>.
and is not relevant to the choice of reflections for refinement.
<i>R</i>-factors based on <i>F</i>^2^ are statistically about twice as large
as those based on <i>F</i>, and <i>R</i>- factors based on ALL data will be
even larger.
;
_reflns_number_total     4368
_reflns_number_gt     3362
_reflns_threshold_expression     >2sigma(I)
_refine_ls_structure_factor_coef     Fsqd
_refine_ls_matrix_type     full
_refine_ls_R_factor_all     0.0590
_refine_ls_R_factor_gt     0.0400
_refine_ls_wR_factor_gt     0.0933
_refine_ls_wR_factor_ref     0.1030
_refine_ls_goodness_of_fit_ref     1.013
_refine_ls_restrained_S_all     1.013
_refine_ls_number_reflns     4368
_refine_ls_number_parameters     232
_refine_ls_number_restraints     0
_refine_ls_hydrogen_treatment     mixed
_refine_ls_weighting_scheme     calc
_refine_ls_weighting_details
         'calc w=1/[\s^2^(Fo^2^)+(0.0499P)^2^+0.4177P] where P=(Fo^2^+2Fc^2^)/3'
_atom_sites_solution_hydrogens     geom
_atom_sites_solution_primary     direct
_atom_sites_solution_secondary     difmap
_refine_ls_shift/su_max     0.000
_refine_ls_shift/su_mean     0.000
_refine_diff_density_max     0.302
_refine_diff_density_min     -0.203
_refine_ls_extinction_method     none
_refine_ls_extinction_coef     ?
loop_
    _atom_type_symbol
    _atom_type_description
    _atom_type_scat_dispersion_real
    _atom_type_scat_dispersion_imag
    _atom_type_scat_source
    'C' 'C' 0.0033 0.0016
                         'International Tables Vol C Tables 4.2.6.8 and 6.1.1.4'
    'H' 'H' 0.0000 0.0000
                         'International Tables Vol C Tables 4.2.6.8 and 6.1.1.4'
    'N' 'N' 0.0061 0.0033
                         'International Tables Vol C Tables 4.2.6.8 and 6.1.1.4'
    'O' 'O' 0.0106 0.0060
                         'International Tables Vol C Tables 4.2.6.8 and 6.1.1.4'
_computing_data_collection     'SMART (Bruker, 2001)'
_computing_cell_refinement     'SAINT-Plus (Bruker, 2003)'
_computing_data_reduction     'SAINT-Plus (Bruker, 2003)'
_computing_structure_solution     'SHELXTL (Sheldrick, 2008)'
_computing_structure_refinement     'SHELXTL (Sheldrick, 2008)'
_computing_molecular_graphics     'SHELXTL (Sheldrick, 2008)'
_computing_publication_material     'SHELXTL (Sheldrick, 2008)'
loop_
    _atom_site_type_symbol
    _atom_site_label
    _atom_site_fract_x
    _atom_site_fract_y
    _atom_site_fract_z
    _atom_site_U_iso_or_equiv
    _atom_site_adp_type
    _atom_site_calc_flag
    _atom_site_refinement_flags
    _atom_site_occupancy
    _atom_site_symmetry_multiplicity
    _atom_site_disorder_assembly
    _atom_site_disorder_group
    C C1 0.21783(12) 0.26068(9) 0.88837(9) 0.0167(2) Uani d . 1 1 . .
    C C2 0.10538(13) 0.21696(9) 0.92399(9) 0.0204(3) Uani d . 1 1 . .
    H H2 0.1013 0.1541 0.9255 0.024 Uiso calc R 1 1 . .
    C C3 -0.00037(13) 0.26856(9) 0.95714(10) 0.0218(3) Uani d . 1 1 . .
    H H3 -0.0742 0.2397 0.9824 0.026 Uiso calc R 1 1 . .
    C C4 0.00239(13) 0.36198(9) 0.95320(9) 0.0218(3) Uani d . 1 1 . .
    H H4 -0.0699 0.3957 0.9744 0.026 Uiso calc R 1 1 . .
    C C5 0.11413(13) 0.40483(9) 0.91726(10) 0.0220(3) Uani d . 1 1 . .
    H H5 0.1166 0.4676 0.9144 0.026 Uiso calc R 1 1 . .
    C C6 0.22209(13) 0.35488(9) 0.88561(9) 0.0193(3) Uani d . 1 1 . .
    H H6 0.2973 0.3842 0.8626 0.023 Uiso calc R 1 1 . .
    C C7 0.35303(12) 0.11883(8) 0.85902(9) 0.0158(2) Uani d . 1 1 . .
    C C8 0.48777(12) 0.10785(8) 0.82441(9) 0.0159(2) Uani d . 1 1 . .
    C C9 0.53156(12) 0.19778(8) 0.80232(9) 0.0168(2) Uani d . 1 1 . .
    C C10 0.66208(13) 0.22991(9) 0.76371(10) 0.0217(3) Uani d . 1 1 . .
    H H10A 0.6553 0.2136 0.6904 0.033 Uiso calc R 1 1 . .
    H H10B 0.7453 0.2023 0.8052 0.033 Uiso calc R 1 1 . .
    H H10C 0.6693 0.2945 0.7708 0.033 Uiso calc R 1 1 . .
    C C11 0.55372(12) 0.02287(8) 0.82705(9) 0.0152(2) Uani d . 1 1 . .
    C C12 0.69661(12) 0.00963(8) 0.79819(9) 0.0153(2) Uani d . 1 1 . .
    C C13 0.81099(13) -0.01709(9) 0.87666(9) 0.0185(3) Uani d . 1 1 . .
    H H13 0.7970 -0.0279 0.9456 0.022 Uiso calc R 1 1 . .
    C C14 0.94570(13) -0.02752(9) 0.85151(10) 0.0221(3) Uani d . 1 1 . .
    H H14 1.0223 -0.0446 0.9038 0.027 Uiso calc R 1 1 . .
    C C15 0.96628(13) -0.01252(9) 0.74855(10) 0.0228(3) Uani d . 1 1 . .
    H H15 1.0567 -0.0195 0.7319 0.027 Uiso calc R 1 1 . .
    C C16 0.85241(14) 0.01285(9) 0.67051(10) 0.0212(3) Uani d . 1 1 . .
    H H16 0.8663 0.0221 0.6013 0.025 Uiso calc R 1 1 . .
    C C17 0.71793(13) 0.02451(8) 0.69496(9) 0.0179(2) Uani d . 1 1 . .
    H H17 0.6419 0.0423 0.6425 0.021 Uiso calc R 1 1 . .
    C C18 0.53117(13) -0.14295(8) 0.85933(9) 0.0177(2) Uani d . 1 1 . .
    H H18A 0.6204 -0.1519 0.9088 0.021 Uiso calc R 1 1 . .
    H H18B 0.5456 -0.1600 0.7889 0.021 Uiso calc R 1 1 . .
    C C19 0.41494(13) -0.20109(8) 0.89147(9) 0.0172(2) Uani d . 1 1 . .
    H H19A 0.4043 -0.1852 0.9631 0.021 Uiso calc R 1 1 . .
    H H19B 0.3250 -0.1886 0.8444 0.021 Uiso calc R 1 1 . .
    C C20 0.44787(13) -0.30125(9) 0.88723(10) 0.0197(3) Uani d . 1 1 . .
    H H20A 0.5401 -0.3132 0.9316 0.024 Uiso calc R 1 1 . .
    H H20B 0.4540 -0.3177 0.8149 0.024 Uiso calc R 1 1 . .
    C C21 0.33508(15) -0.35963(9) 0.92449(11) 0.0262(3) Uani d . 1 1 . .
    H H21A 0.3317 -0.3456 0.9972 0.039 Uiso calc R 1 1 . .
    H H21B 0.3589 -0.4223 0.9188 0.039 Uiso calc R 1 1 . .
    H H21C 0.2435 -0.3478 0.8810 0.039 Uiso calc R 1 1 . .
    H H3A 0.4031(17) -0.0341(11) 0.8798(12) 0.030(4) Uiso d . 1 1 . .
    N N1 0.32840(10) 0.21097(7) 0.85512(8) 0.0172(2) Uani d . 1 1 . .
    N N2 0.43854(10) 0.25859(7) 0.82022(8) 0.0182(2) Uani d . 1 1 . .
    N N3 0.48854(11) -0.04789(7) 0.85966(8) 0.0172(2) Uani d . 1 1 . .
    O O1 0.27412(9) 0.06007(6) 0.88848(7) 0.0195(2) Uani d . 1 1 . .
loop_
    _atom_site_aniso_label
    _atom_site_aniso_U_11
    _atom_site_aniso_U_22
    _atom_site_aniso_U_33
    _atom_site_aniso_U_12
    _atom_site_aniso_U_13
    _atom_site_aniso_U_23
    C1 0.0156(5) 0.0187(6) 0.0152(5) 0.0023(5) 0.0014(4) -0.0004(4)
    C2 0.0197(6) 0.0187(6) 0.0231(6) 0.0020(5) 0.0050(5) 0.0022(5)
    C3 0.0188(6) 0.0255(7) 0.0219(6) 0.0013(5) 0.0058(5) 0.0014(5)
    C4 0.0203(6) 0.0251(7) 0.0204(6) 0.0061(5) 0.0048(5) -0.0026(5)
    C5 0.0249(6) 0.0175(7) 0.0234(6) 0.0020(5) 0.0042(5) -0.0032(5)
    C6 0.0189(6) 0.0180(6) 0.0209(6) -0.0008(5) 0.0034(4) -0.0002(5)
    C7 0.0163(5) 0.0158(6) 0.0149(5) -0.0001(5) 0.0019(4) 0.0002(4)
    C8 0.0150(5) 0.0171(6) 0.0157(5) -0.0013(4) 0.0034(4) 0.0005(4)
    C9 0.0165(5) 0.0171(6) 0.0167(5) -0.0003(5) 0.0026(4) 0.0004(4)
    C10 0.0200(6) 0.0174(6) 0.0293(6) -0.0020(5) 0.0088(5) 0.0009(5)
    C11 0.0156(5) 0.0171(6) 0.0128(5) -0.0014(5) 0.0019(4) 0.0000(4)
    C12 0.0154(5) 0.0129(6) 0.0184(5) -0.0009(4) 0.0050(4) -0.0011(4)
    C13 0.0184(6) 0.0186(6) 0.0188(5) -0.0011(5) 0.0042(4) 0.0005(5)
    C14 0.0162(6) 0.0213(7) 0.0282(6) -0.0001(5) 0.0024(5) 0.0004(5)
    C15 0.0170(6) 0.0209(7) 0.0333(7) -0.0030(5) 0.0116(5) -0.0056(5)
    C16 0.0261(6) 0.0189(6) 0.0208(6) -0.0054(5) 0.0106(5) -0.0040(5)
    C17 0.0197(6) 0.0159(6) 0.0183(5) -0.0023(5) 0.0038(4) -0.0010(5)
    C18 0.0181(5) 0.0142(6) 0.0216(5) 0.0010(5) 0.0055(4) 0.0006(5)
    C19 0.0181(5) 0.0159(6) 0.0182(5) -0.0007(5) 0.0051(4) 0.0012(4)
    C20 0.0218(6) 0.0153(6) 0.0224(6) -0.0006(5) 0.0047(5) 0.0012(5)
    C21 0.0324(7) 0.0190(7) 0.0283(6) -0.0056(6) 0.0087(5) 0.0008(5)
    N1 0.0159(5) 0.0149(5) 0.0218(5) 0.0002(4) 0.0064(4) 0.0020(4)
    N2 0.0164(5) 0.0168(5) 0.0226(5) -0.0020(4) 0.0068(4) 0.0016(4)
    N3 0.0165(5) 0.0142(5) 0.0224(5) 0.0007(4) 0.0073(4) 0.0009(4)
    O1 0.0180(4) 0.0168(5) 0.0252(4) -0.0018(3) 0.0082(3) 0.0018(3)
_geom_special_details
;
All e.s.d.'s (except the e.s.d. in the dihedral angle between two l.s. planes)
are estimated using the full covariance matrix. The cell e.s.d.'s are taken
into account individually in the estimation of e.s.d.'s in distances, angles
and torsion angles; correlations between e.s.d.'s in cell parameters are only
used when they are defined by crystal symmetry. An approximate (isotropic)
treatment of cell e.s.d.'s is used for estimating e.s.d.'s involving l.s.
planes.
;
loop_
    _geom_bond_atom_site_label_1
    _geom_bond_atom_site_label_2
    _geom_bond_site_symmetry_2
    _geom_bond_distance
    _geom_bond_publ_flag
    C1 C6 . 1.3942(18) ?
    C1 C2 . 1.3975(17) ?
    C1 N1 . 1.4125(15) ?
    C2 C3 . 1.3906(18) ?
    C2 H2 . 0.9300 ?
    C3 C4 . 1.3827(19) ?
    C3 H3 . 0.9300 ?
    C4 C5 . 1.3879(19) ?
    C4 H4 . 0.9300 ?
    C5 C6 . 1.3858(18) ?
    C5 H5 . 0.9300 ?
    C6 H6 . 0.9300 ?
    C7 O1 . 1.2516(15) ?
    C7 N1 . 1.3819(16) ?
    C7 C8 . 1.4418(16) ?
    C8 C11 . 1.4023(17) ?
    C8 C9 . 1.4373(17) ?
    C9 N2 . 1.3117(16) ?
    C9 C10 . 1.4971(16) ?
    C10 H10A . 0.9600 ?
    C10 H10B . 0.9600 ?
    C10 H10C . 0.9600 ?
    C11 N3 . 1.3230(15) ?
    C11 C12 . 1.4872(16) ?
    C12 C17 . 1.3914(16) ?
    C12 C13 . 1.3956(16) ?
    C13 C14 . 1.3876(17) ?
    C13 H13 . 0.9300 ?
    C14 C15 . 1.3861(18) ?
    C14 H14 . 0.9300 ?
    C15 C16 . 1.3838(18) ?
    C15 H15 . 0.9300 ?
    C16 C17 . 1.3840(17) ?
    C16 H16 . 0.9300 ?
    C17 H17 . 0.9300 ?
    C18 N3 . 1.4633(16) ?
    C18 C19 . 1.5171(16) ?
    C18 H18A . 0.9700 ?
    C18 H18B . 0.9700 ?
    C19 C20 . 1.5169(17) ?
    C19 H19A . 0.9700 ?
    C19 H19B . 0.9700 ?
    C20 C21 . 1.5218(18) ?
    C20 H20A . 0.9700 ?
    C20 H20B . 0.9700 ?
    C21 H21A . 0.9600 ?
    C21 H21B . 0.9600 ?
    C21 H21C . 0.9600 ?
    N1 N2 . 1.4030(14) ?
    N3 H3A . 0.921(16) ?
loop_
    _geom_angle_atom_site_label_1
    _geom_angle_atom_site_label_2
    _geom_angle_atom_site_label_3
    _geom_angle_site_symmetry_1
    _geom_angle_site_symmetry_3
    _geom_angle
    _geom_angle_publ_flag
    C6 C1 C2 . . 119.87(11) ?
    C6 C1 N1 . . 119.04(11) ?
    C2 C1 N1 . . 121.09(11) ?
    C3 C2 C1 . . 119.18(13) ?
    C3 C2 H2 . . 120.4 ?
    C1 C2 H2 . . 120.4 ?
    C4 C3 C2 . . 121.15(12) ?
    C4 C3 H3 . . 119.4 ?
    C2 C3 H3 . . 119.4 ?
    C3 C4 C5 . . 119.28(12) ?
    C3 C4 H4 . . 120.4 ?
    C5 C4 H4 . . 120.4 ?
    C6 C5 C4 . . 120.60(13) ?
    C6 C5 H5 . . 119.7 ?
    C4 C5 H5 . . 119.7 ?
    C5 C6 C1 . . 119.90(12) ?
    C5 C6 H6 . . 120.0 ?
    C1 C6 H6 . . 120.0 ?
    O1 C7 N1 . . 126.02(11) ?
    O1 C7 C8 . . 129.22(12) ?
    N1 C7 C8 . . 104.75(10) ?
    C11 C8 C9 . . 133.54(11) ?
    C11 C8 C7 . . 120.89(11) ?
    C9 C8 C7 . . 105.26(10) ?
    N2 C9 C8 . . 111.72(11) ?
    N2 C9 C10 . . 117.95(11) ?
    C8 C9 C10 . . 130.33(11) ?
    C9 C10 H10A . . 109.5 ?
    C9 C10 H10B . . 109.5 ?
    H10A C10 H10B . . 109.5 ?
    C9 C10 H10C . . 109.5 ?
    H10A C10 H10C . . 109.5 ?
    H10B C10 H10C . . 109.5 ?
    N3 C11 C8 . . 118.83(11) ?
    N3 C11 C12 . . 118.58(11) ?
    C8 C11 C12 . . 122.56(11) ?
    C17 C12 C13 . . 119.83(11) ?
    C17 C12 C11 . . 121.06(10) ?
    C13 C12 C11 . . 119.10(10) ?
    C14 C13 C12 . . 119.75(11) ?
    C14 C13 H13 . . 120.1 ?
    C12 C13 H13 . . 120.1 ?
    C15 C14 C13 . . 120.14(11) ?
    C15 C14 H14 . . 119.9 ?
    C13 C14 H14 . . 119.9 ?
    C16 C15 C14 . . 120.05(11) ?
    C16 C15 H15 . . 120.0 ?
    C14 C15 H15 . . 120.0 ?
    C15 C16 C17 . . 120.31(11) ?
    C15 C16 H16 . . 119.8 ?
    C17 C16 H16 . . 119.8 ?
    C16 C17 C12 . . 119.91(11) ?
    C16 C17 H17 . . 120.0 ?
    C12 C17 H17 . . 120.0 ?
    N3 C18 C19 . . 109.09(10) ?
    N3 C18 H18A . . 109.9 ?
    C19 C18 H18A . . 109.9 ?
    N3 C18 H18B . . 109.9 ?
    C19 C18 H18B . . 109.9 ?
    H18A C18 H18B . . 108.3 ?
    C20 C19 C18 . . 112.19(10) ?
    C20 C19 H19A . . 109.2 ?
    C18 C19 H19A . . 109.2 ?
    C20 C19 H19B . . 109.2 ?
    C18 C19 H19B . . 109.2 ?
    H19A C19 H19B . . 107.9 ?
    C19 C20 C21 . . 112.34(11) ?
    C19 C20 H20A . . 109.1 ?
    C21 C20 H20A . . 109.1 ?
    C19 C20 H20B . . 109.1 ?
    C21 C20 H20B . . 109.1 ?
    H20A C20 H20B . . 107.9 ?
    C20 C21 H21A . . 109.5 ?
    C20 C21 H21B . . 109.5 ?
    H21A C21 H21B . . 109.5 ?
    C20 C21 H21C . . 109.5 ?
    H21A C21 H21C . . 109.5 ?
    H21B C21 H21C . . 109.5 ?
    C7 N1 N2 . . 111.99(9) ?
    C7 N1 C1 . . 129.28(10) ?
    N2 N1 C1 . . 118.52(10) ?
    C9 N2 N1 . . 106.27(10) ?
    C11 N3 C18 . . 127.75(10) ?
    C11 N3 H3A . . 113.8(10) ?
    C18 N3 H3A . . 118.3(10) ?
loop_
    _geom_torsion_atom_site_label_1
    _geom_torsion_atom_site_label_2
    _geom_torsion_atom_site_label_3
    _geom_torsion_atom_site_label_4
    _geom_torsion_site_symmetry_1
    _geom_torsion_site_symmetry_2
    _geom_torsion_site_symmetry_3
    _geom_torsion_site_symmetry_4
    _geom_torsion
    _geom_torsion_publ_flag
    C6 C1 C2 C3 . . . . -0.55(16) ?
    N1 C1 C2 C3 . . . . 179.27(10) ?
    C1 C2 C3 C4 . . . . 1.43(17) ?
    C2 C3 C4 C5 . . . . -1.14(18) ?
    C3 C4 C5 C6 . . . . -0.03(18) ?
    C4 C5 C6 C1 . . . . 0.89(17) ?
    C2 C1 C6 C5 . . . . -0.60(17) ?
    N1 C1 C6 C5 . . . . 179.59(10) ?
    O1 C7 C8 C11 . . . . -4.43(18) ?
    N1 C7 C8 C11 . . . . 174.38(10) ?
    O1 C7 C8 C9 . . . . -178.92(11) ?
    N1 C7 C8 C9 . . . . -0.11(11) ?
    C11 C8 C9 N2 . . . . -173.37(12) ?
    C7 C8 C9 N2 . . . . 0.10(13) ?
    C11 C8 C9 C10 . . . . 6.6(2) ?
    C7 C8 C9 C10 . . . . -179.93(11) ?
    C9 C8 C11 N3 . . . . 174.20(12) ?
    C7 C8 C11 N3 . . . . 1.54(16) ?
    C9 C8 C11 C12 . . . . -3.62(19) ?
    C7 C8 C11 C12 . . . . -176.27(10) ?
    N3 C11 C12 C17 . . . . 116.65(13) ?
    C8 C11 C12 C17 . . . . -65.53(16) ?
    N3 C11 C12 C13 . . . . -64.14(15) ?
    C8 C11 C12 C13 . . . . 113.67(13) ?
    C17 C12 C13 C14 . . . . 0.82(18) ?
    C11 C12 C13 C14 . . . . -178.40(11) ?
    C12 C13 C14 C15 . . . . -0.77(19) ?
    C13 C14 C15 C16 . . . . 0.0(2) ?
    C14 C15 C16 C17 . . . . 0.8(2) ?
    C15 C16 C17 C12 . . . . -0.76(19) ?
    C13 C12 C17 C16 . . . . -0.06(18) ?
    C11 C12 C17 C16 . . . . 179.14(11) ?
    N3 C18 C19 C20 . . . . 176.92(9) ?
    C18 C19 C20 C21 . . . . 177.25(10) ?
    O1 C7 N1 N2 . . . . 178.95(10) ?
    C8 C7 N1 N2 . . . . 0.09(12) ?
    O1 C7 N1 C1 . . . . 4.41(19) ?
    C8 C7 N1 C1 . . . . -174.45(10) ?
    C6 C1 N1 C7 . . . . 174.10(11) ?
    C2 C1 N1 C7 . . . . -5.72(17) ?
    C6 C1 N1 N2 . . . . -0.14(15) ?
    C2 C1 N1 N2 . . . . -179.96(10) ?
    C8 C9 N2 N1 . . . . -0.04(12) ?
    C10 C9 N2 N1 . . . . 179.98(9) ?
    C7 N1 N2 C9 . . . . -0.03(12) ?
    C1 N1 N2 C9 . . . . 175.16(9) ?
    C8 C11 N3 C18 . . . . 173.83(11) ?
    C12 C11 N3 C18 . . . . -8.27(17) ?
    C19 C18 N3 C11 . . . . -173.20(11) ?
loop_
    _geom_hbond_atom_site_label_D
    _geom_hbond_atom_site_label_H
    _geom_hbond_atom_site_label_A
    _geom_hbond_site_symmetry_A
    _geom_hbond_distance_DH
    _geom_hbond_distance_HA
    _geom_hbond_distance_DA
    _geom_hbond_angle_DHA
    N3 H3A O1 . 0.921(16) 1.873(16) 2.6704(14) 143.5(14)
    C13 H13 O1 3_657 0.93 2.39 3.3175(15) 172
data_global
_journal_date_recd_electronic     2012-02-21
_journal_date_accepted     2012-03-01
_journal_name_full     'Acta Crystallographica, Section E'
_journal_year     2012
_journal_volume     68
_journal_issue      4
_journal_page_first     o969
_journal_page_last     o969
_journal_paper_category     QO
_journal_paper_doi     10.1107/S1600536812009166
_journal_coeditor_code     CV5252
_publ_contact_author_name     'Dr. Wang Hai-wen'
_publ_contact_author_address
;
East China University of Science and Technology, College of Chemistry
and Molecular Engineering. Mei Long Road 130,Shanghai 200237,
People's Republic of China
;
_publ_contact_author_email     wanghaiwen@ecust.edu.cn
_publ_contact_author_fax     '86 021 33612035'
_publ_contact_author_phone     '86 021 33612035'
_publ_section_title
;\
4-[(<i>Z</i>)-(<i>n</i>-Butylamino)(phenyl)methylidene]-3-methyl-\
1-phenyl-1<i>H</i>-pyrazol-5(4<i>H</i>)-one
;
loop_
    _publ_author_name
    _publ_author_footnote
    _publ_author_address
    'Wang, Hai-Wen' .
;
East China University of Science and Technology,
College of Chemistry and Molecular Engineering,
Mei Long Road 130,
Shanghai 200237,
People's Republic of China
;
