# Supplementary material for: 4-[(Z)-(n-Butyl­amino)(phenyl)methyl­idene]-3-methyl-1-phenyl-1H-pyrazol-5(4H)-one
Source: Acta Crystallogr Sect E Struct Rep Online. 2012 Mar 7;68(Pt 4):o969. doi: 10.1107/S1600536812009166 (PMC3343944; doi:10.1107/S1600536812009166)
Supplement: Supplementary file 2 [file e-68-0o969-Isup2.hkl]

# 
# h,k,l, Fc-squared, Fo-squared, sigma(Fo-squared) and status flag 
# 
data_I
_shelx_title ' mo_2011121510_0m in P2(1)/n' 
_shelx_refln_list_code          4 
_shelx_F_calc_maximum      305.79 
_exptl_crystal_F_000       770.00 
_reflns_d_resolution_high  0.7509 
 
loop_ 
 _symmetry_equiv_pos_as_xyz 
 'x, y, z' 
 '-x+1/2, y+1/2, -z+1/2' 
 '-x, -y, -z' 
 'x-1/2, -y-1/2, z-1/2' 
 
_cell_length_a     9.5215 
_cell_length_b    14.7867 
_cell_length_c    12.8055 
_cell_angle_alpha  90.000 
_cell_angle_beta  100.645 
_cell_angle_gamma  90.000 
 
_shelx_F_squared_multiplier     1.000 
 
loop_ 
 _refln_index_h 
 _refln_index_k 
 _refln_index_l 
 _refln_F_squared_calc 
 _refln_F_squared_meas 
 _refln_F_squared_sigma 
 _refln_observed_status 
   2   0   0     4291.27     3919.75     45.49 o 
   4   0   0     3106.17     3216.26     39.35 o 
   6   0   0     1200.79     1167.60     16.20 o 
   8   0   0       64.01       59.55      8.09 o 
  10   0   0        0.24        3.70      6.52 o 
  12   0   0       11.89       24.28      7.71 o 
   1   1   0     4601.46     4315.00     69.57 o 
   2   1   0     4110.15     3818.82     31.40 o 
   3   1   0      259.90      269.99      4.65 o 
   4   1   0        6.39        4.30      2.04 o 
   5   1   0     1456.84     1620.19     14.26 o 
   6   1   0        3.35        6.83      2.43 o 
   7   1   0       13.95        7.55      2.73 o 
   8   1   0      237.56      229.77      5.98 o 
   9   1   0     1157.68     1137.01     16.39 o 
  10   1   0       48.45       42.16      5.14 o 
  11   1   0        0.29        2.01      4.41 o 
  12   1   0        7.41       14.27      5.21 o 
   0   2   0        0.04       -1.74      1.74 o 
   1   2   0      637.69      598.29     12.17 o 
   2   2   0     1087.51     1130.12     12.69 o 
   3   2   0       48.87       42.14      3.99 o 
   4   2   0      634.95      616.55      8.00 o 
   5   2   0       73.20       94.77      3.27 o 
   6   2   0       24.68       23.04      2.60 o 
   7   2   0      361.13      331.96      7.05 o 
   8   2   0        1.59        1.74      3.20 o 
   9   2   0       99.96      100.35      5.31 o 
  10   2   0        0.01        1.53      3.73 o 
  11   2   0       42.35       37.05      4.91 o 
  12   2   0      240.75      264.41      9.84 o 
   1   3   0     6088.00     5894.80     66.05 o 
   2   3   0       24.64       21.67      4.78 o 
   3   3   0      194.07      186.11      3.33 o 
   4   3   0      175.07      165.13      5.40 o 
   5   3   0      309.38      372.10      7.28 o 
   6   3   0        1.48        1.72      2.60 o 
   7   3   0      570.97      561.32     15.44 o 
   8   3   0       18.36       16.91      3.31 o 
   9   3   0       18.38       21.92      4.00 o 
  10   3   0      152.43      142.82      6.42 o 
  11   3   0        1.35        1.42      3.98 o 
  12   3   0        8.79        7.23      4.61 o 
   0   4   0    14633.06    14183.32    226.97 o 
   1   4   0       14.20       29.57      4.35 o 
   2   4   0        8.51       16.52      4.35 o 
   3   4   0      982.04      946.13     20.00 o 
   4   4   0       29.95       28.70      1.72 o 
   5   4   0      602.97      673.69      6.74 o 
   6   4   0       64.81       87.78      4.83 o 
   7   4   0       38.00       36.36      3.16 o 
   8   4   0     1168.00     1143.11     13.80 o 
   9   4   0        1.50        4.72      3.22 o 
  10   4   0       11.38       11.66      3.92 o 
  11   4   0        6.83        5.03      4.10 o 
  12   4   0       53.20       65.40      6.47 o 
   1   5   0     1618.20     1640.95     33.05 o 
   2   5   0      537.60      539.16     11.30 o 
   3   5   0      495.45      552.20     15.65 o 
   4   5   0      187.90      202.85      4.20 o 
   5   5   0      306.79      370.94      6.55 o 
   6   5   0       76.72       71.97      4.02 o 
   7   5   0      153.62      148.17      5.19 o 
   8   5   0      159.72      156.11      6.05 o 
   9   5   0       19.22       21.24      3.75 o 
  10   5   0       83.93       75.68      7.22 o 
  11   5   0      101.19      104.08      5.88 o 
  12   5   0      106.91      110.14      6.88 o 
   1   6   0      147.59      151.31      9.57 o 
   2   6   0        2.11       -0.94      1.18 o 
   3   6   0      829.57      874.35     11.10 o 
   4   6   0       47.61       58.04      5.59 o 
   5   6   0        8.79        3.21      2.38 o 
   6   6   0       70.58       76.03      4.70 o 
   7   6   0      228.02      217.76      5.31 o 
   8   6   0      399.28      383.37      7.22 o 
   9   6   0      192.61      189.46      6.15 o 
  10   6   0       43.74       37.14      4.90 o 
  11   6   0        0.16       -4.90      5.61 o 
   1   7   0      321.79      304.34     13.73 o 
   2   7   0     1281.12     1323.27     21.21 o 
   3   7   0     1003.90      957.81     10.06 o 
   4   7   0     1592.29     1653.13     36.52 o 
   5   7   0      225.55      222.01      9.78 o 
   6   7   0     1376.27     1415.99     19.97 o 
   7   7   0      208.04      190.46      8.82 o 
   8   7   0      217.37      210.92      9.14 o 
   9   7   0       72.25       60.11      6.52 o 
  10   7   0        2.77       -5.04      5.04 o 
  11   7   0       46.72       60.87      9.61 o 
   0   8   0     2770.03     2995.80     57.39 o 
   1   8   0       13.39       19.34      3.32 o 
   2   8   0        8.46        6.35      3.16 o 
   3   8   0      181.68      191.26      6.09 o 
   4   8   0        0.92       -1.39      2.41 o 
   5   8   0       35.08       23.83      7.39 o 
   6   8   0      570.38      556.05     18.98 o 
   7   8   0       31.21       27.29      5.17 o 
   8   8   0       14.55       18.85      5.08 o 
   9   8   0        0.03       -3.44      6.34 o 
  10   8   0        2.23        9.38      5.59 o 
  11   8   0        2.68       24.31     11.74 o 
   1   9   0        9.85       14.60      3.66 o 
   2   9   0        1.51        2.69      3.44 o 
   3   9   0      198.86      210.45     13.04 o 
   4   9   0     2102.29     2013.90     27.79 o 
   5   9   0       74.39       72.56      4.08 o 
   6   9   0      635.89      642.76     12.51 o 
   7   9   0      168.58      167.51      8.94 o 
   8   9   0       75.55       85.82      6.70 o 
   9   9   0       31.05       24.93      5.95 o 
  10   9   0        1.14       -5.17      5.17 o 
  11   9   0       92.47       97.68     10.61 o 
   0  10   0       35.08       40.74      9.13 o 
   1  10   0      168.36      177.57      7.32 o 
   2  10   0       88.10       80.57      5.98 o 
   3  10   0      427.69      437.41     17.39 o 
   4  10   0     1027.78     1027.88     28.70 o 
   5  10   0      180.65      156.82      8.75 o 
   6  10   0        0.84       -2.85      2.85 o 
   7  10   0       47.88       56.16      4.58 o 
   8  10   0       95.16       88.40      5.72 o 
   9  10   0       25.90       39.25      4.95 o 
  10  10   0        0.48       -4.51      5.98 o 
   1  11   0      397.76      403.65     13.77 o 
   2  11   0      488.67      478.04     11.71 o 
   3  11   0      116.80      135.81      7.63 o 
   4  11   0     1381.64     1286.85     24.85 o 
   5  11   0     1246.83     1243.45     20.11 o 
   6  11   0     1130.64     1107.90     28.08 o 
   7  11   0      141.51      136.32      7.53 o 
   8  11   0       93.05      104.24      7.03 o 
   9  11   0       51.74       55.21      5.90 o 
  10  11   0        5.51       14.54      5.18 o 
   0  12   0      792.31      746.64     19.57 o 
   1  12   0      177.73      212.28     10.02 o 
   2  12   0      262.83      265.74      9.81 o 
   3  12   0        2.40       10.86      5.08 o 
   4  12   0        6.35        7.96      6.06 o 
   5  12   0       15.38       18.10      6.68 o 
   6  12   0       90.78       84.25     12.17 o 
   7  12   0      113.24      118.25      6.73 o 
   8  12   0       16.34       16.73      4.73 o 
   9  12   0        0.22        3.93      6.14 o 
   1  13   0      139.39      141.64      8.36 o 
   2  13   0       55.97       51.76      6.10 o 
   3  13   0       10.73        9.76      5.24 o 
   4  13   0      281.45      275.91     12.87 o 
   5  13   0      139.93      138.51     13.04 o 
   6  13   0      376.70      367.49     15.06 o 
   7  13   0       92.05      105.59     10.40 o 
   8  13   0       26.84       26.64      4.45 o 
   9  13   0        5.72        9.68      5.58 o 
   0  14   0      268.79      234.20     14.35 o 
   1  14   0      792.18      660.49     13.02 o 
   2  14   0      198.42      221.77     10.66 o 
   3  14   0       73.82       75.41      7.03 o 
   4  14   0        6.31       -7.83     10.44 o 
   5  14   0       59.16       64.19      9.13 o 
   6  14   0       51.12       51.90      8.28 o 
   7  14   0       12.04       10.30      7.52 o 
   8  14   0        0.58        8.57      8.35 o 
   1  15   0        0.47       -1.98      4.28 o 
   2  15   0      422.59      417.02     12.98 o 
   3  15   0       21.56       27.50      5.98 o 
   4  15   0        6.42        8.62      7.08 o 
   5  15   0        0.88       -1.66     10.44 o 
   6  15   0      132.20      122.34     11.26 o 
   7  15   0      130.23      123.42     14.35 o 
   8  15   0       95.34      116.53     19.13 o 
   0  16   0       15.18        3.08      6.68 o 
   1  16   0        6.87        2.66      4.83 o 
   2  16   0        5.63        8.60      5.10 o 
   3  16   0       42.93       42.71      9.86 o 
   4  16   0       59.79       60.00      8.98 o 
   5  16   0        0.00        5.58      7.30 o 
   6  16   0        0.06        9.23      7.83 o 
   7  16   0      196.56      202.25     14.36 o 
   1  17   0        4.78        3.43      4.80 o 
   2  17   0       19.66       36.83      6.04 o 
   3  17   0       58.82       39.54      6.99 o 
   4  17   0       14.93        8.36      7.83 o 
   5  17   0       73.92       80.30     14.35 o 
   6  17   0      444.50      450.02     21.31 o 
   0  18   0      220.41      246.73     14.10 o 
   1  18   0       51.61       45.33      6.62 o 
   2  18   0       91.30      117.72      8.33 o 
   3  18   0        0.04        9.26      5.81 o 
   4  18   0       38.89       41.60      9.61 o 
   1  19   0       40.10       32.64      7.66 o 
   2  19   0       65.09       86.08      8.16 o 
   3  19   0        0.01        7.44      7.70 o 
 -11   0   1      162.89      188.81     11.26 o 
  -9   0   1     1438.42     1470.60     26.36 o 
  -7   0   1      825.45      745.30     13.03 o 
  -5   0   1       13.83       11.78      3.58 o 
  -3   0   1      117.13      104.54      4.47 o 
   1   0   1      970.41      822.65     16.52 o 
   3   0   1      124.07      106.10      4.92 o 
   5   0   1       17.26       21.83      3.32 o 
   7   0   1     1176.24     1111.31     16.84 o 
   9   0   1      570.29      580.15     27.64 o 
  11   0   1        2.18       -0.59      5.42 o 
 -12   1   1        1.45        3.93      4.89 o 
 -11   1   1       94.38       85.30      8.18 o 
 -10   1   1       63.27       60.89      5.48 o 
  -9   1   1      597.39      604.48     10.13 o 
  -8   1   1        0.22        3.11      4.48 o 
  -7   1   1      277.59      273.69      5.93 o 
  -6   1   1       54.54       53.92      3.23 o 
  -5   1   1      235.00      245.97      4.54 o 
  -4   1   1      600.19      651.58      8.15 o 
  -3   1   1       39.85       33.24      2.01 o 
  -2   1   1     2236.60     2040.35     20.25 o 
  -1   1   1     2034.27     1892.40     22.44 o 
   1   1   1     3484.77     3541.91     39.97 o 
   2   1   1      188.57      194.57      3.31 o 
   3   1   1     1335.95     1229.55     12.06 o 
   4   1   1      817.20      857.10      9.07 o 
   5   1   1      154.25      138.93      3.94 o 
   6   1   1       31.38       40.44      3.11 o 
   7   1   1        3.85        5.95      2.80 o 
   8   1   1      345.99      331.94      7.03 o 
   9   1   1      297.20      312.31      7.35 o 
  10   1   1       65.16       67.40      4.88 o 
  11   1   1       46.03       52.01      5.90 o 
  12   1   1        1.96        5.78      4.90 o 
 -12   2   1       59.88       61.37      8.70 o 
 -11   2   1        6.49        5.23      4.55 o 
 -10   2   1      393.61      366.83      8.60 o 
  -9   2   1     2016.88     1987.90     20.49 o 
  -8   2   1       45.25       38.71      3.73 o 
  -7   2   1       36.12       35.34      3.31 o 
  -6   2   1       39.05       41.31      3.05 o 
  -5   2   1       31.17       31.22      3.63 o 
  -4   2   1      424.07      435.25      9.22 o 
  -3   2   1      202.58      224.11      4.75 o 
  -2   2   1     4522.97     4237.86     34.32 o 
  -1   2   1     8895.60     8362.44     77.32 o 
   0   2   1      852.41      849.24     13.65 o 
   1   2   1     7374.55     6961.22    112.18 o 
   2   2   1      185.67      192.99      4.46 o 
   3   2   1     1494.86     1437.20     13.80 o 
   4   2   1     1273.45     1229.59     10.75 o 
   5   2   1     1490.93     1613.44     13.88 o 
   6   2   1      358.44      360.70      6.94 o 
   7   2   1      835.87      807.71      9.26 o 
   8   2   1       22.18       19.39      3.41 o 
   9   2   1      102.60      110.00      5.22 o 
  10   2   1        4.52        2.39      3.77 o 
  11   2   1       13.02        9.49      4.19 o 
  12   2   1        5.00        0.64      4.91 o 
 -12   3   1       11.74       17.01      5.06 o 
 -11   3   1       67.75       75.73      5.48 o 
 -10   3   1       93.24       89.91      5.31 o 
  -9   3   1       86.32       92.77      5.03 o 
  -8   3   1      426.90      402.88      7.86 o 
  -7   3   1      150.83      153.89      6.14 o 
  -6   3   1      200.94      175.70      8.16 o 
  -5   3   1        6.89       10.89      2.70 o 
  -4   3   1     7119.28     7547.14     54.49 o 
  -3   3   1       17.41       21.47      1.81 o 
  -2   3   1      357.93      317.32      4.99 o 
  -1   3   1      936.73      902.08     10.68 o 
   0   3   1     2685.84     2630.54     26.86 o 
   1   3   1      201.10      217.21      2.85 o 
   2   3   1      441.92      415.46      8.15 o 
   3   3   1       43.89       47.44      2.81 o 
   4   3   1       79.72       75.17      3.96 o 
   5   3   1      262.41      253.46      5.52 o 
   6   3   1        0.05        2.77      2.54 o 
   7   3   1      481.19      460.35      8.73 o 
   8   3   1     1050.05      993.87     12.83 o 
   9   3   1      449.56      450.38      9.06 o 
  10   3   1        9.00        2.68      3.92 o 
  11   3   1       13.83       16.91      4.44 o 
  12   3   1       44.05       51.40      8.71 o 
 -12   4   1        7.83       14.15      4.94 o 
 -11   4   1       10.90       11.31      4.10 o 
 -10   4   1        5.79        7.58      3.79 o 
  -9   4   1      117.62      114.93      6.19 o 
  -8   4   1      582.45      552.56      8.99 o 
  -7   4   1      583.41      575.00      8.87 o 
  -6   4   1       13.12        8.81      2.25 o 
  -5   4   1        6.11        6.62      1.82 o 
  -4   4   1        0.51       -0.63      1.68 o 
  -3   4   1      577.60      572.00      8.54 o 
  -2   4   1     2112.29     2097.50     27.03 o 
  -1   4   1     6808.61     6662.27     74.95 o 
   0   4   1      363.23      304.37      6.76 o 
   1   4   1     4472.28     4320.16     42.00 o 
   2   4   1     1236.16     1230.50     22.61 o 
   3   4   1        6.53        5.93      2.10 o 
   4   4   1      221.97      248.49      4.60 o 
   5   4   1      845.89      839.69     11.27 o 
   6   4   1     1237.75     1209.46     13.49 o 
   7   4   1      168.51      153.08      4.87 o 
   8   4   1      219.47      227.14      6.47 o 
   9   4   1       44.03       48.26      4.38 o 
  10   4   1      118.44      113.85      6.00 o 
  11   4   1        4.98        8.81      4.19 o 
  12   4   1        0.50        0.51      4.47 o 
 -12   5   1        9.72        5.85      5.71 o 
 -11   5   1       35.11       51.64      5.35 o 
 -10   5   1        0.83       -2.29      3.46 o 
  -9   5   1       44.59       50.03      4.14 o 
  -8   5   1       40.12       41.35      3.85 o 
  -7   5   1      512.60      493.05      7.97 o 
  -6   5   1      338.47      314.05      5.98 o 
  -5   5   1      434.25      435.52      5.27 o 
  -4   5   1     1331.87     1521.49     15.94 o 
  -3   5   1        5.32        6.96      5.22 o 
  -2   5   1      177.29      193.14      6.43 o 
  -1   5   1        5.27        4.35      3.48 o 
   0   5   1     1392.92     1398.16     31.31 o 
   1   5   1     7793.87     7883.01    130.44 o 
   2   5   1       43.16       39.00      3.04 o 
   3   5   1      703.80      732.48     12.33 o 
   4   5   1      188.96      189.13      3.75 o 
   5   5   1      123.14      111.21      3.46 o 
   6   5   1       15.70       13.61      3.01 o 
   7   5   1      844.74      866.33     11.27 o 
   8   5   1      145.15      141.42      5.53 o 
   9   5   1      565.58      567.53     10.09 o 
  10   5   1      423.90      402.07      9.02 o 
  11   5   1      210.05      199.84      7.47 o 
 -11   6   1      101.76      108.62      9.01 o 
 -10   6   1       15.51       21.17      3.62 o 
  -9   6   1       24.77       29.73      4.02 o 
  -8   6   1        1.78       -0.28      3.62 o 
  -7   6   1      103.84       85.72      7.28 o 
  -6   6   1       63.94       59.16      4.26 o 
  -5   6   1     1643.51     1763.53     18.73 o 
  -4   6   1      466.00      480.00      7.83 o 
  -3   6   1      335.38      373.09      8.29 o 
  -2   6   1       29.94       22.29      1.74 o 
   0   6   1     1007.17     1053.97     24.35 o 
   1   6   1     5370.51     5696.81     97.40 o 
   2   6   1     5458.40     5724.85     50.63 o 
   3   6   1      156.82      158.54      3.42 o 
   4   6   1      237.73      269.93      7.30 o 
   5   6   1      219.87      236.14      7.26 o 
   6   6   1        0.81        2.40      1.98 o 
   7   6   1      569.05      562.36      8.46 o 
   8   6   1      210.43      221.53      7.47 o 
   9   6   1       27.11       25.98      4.18 o 
  10   6   1       64.37       64.79      6.53 o 
  11   6   1      124.53      118.31      6.63 o 
 -11   7   1       19.89       27.51      8.35 o 
 -10   7   1       11.77       20.43      8.51 o 
  -9   7   1      101.25       90.42      9.01 o 
  -8   7   1       23.48       29.38      5.40 o 
  -7   7   1      528.81      502.97     17.14 o 
  -6   7   1       88.00       95.32      5.86 o 
  -5   7   1      422.79      438.54      9.97 o 
  -4   7   1      221.59      256.93     13.48 o 
  -3   7   1      208.53      203.28      4.21 o 
  -2   7   1      755.18      763.42      9.45 o 
  -1   7   1       22.94       19.59      6.09 o 
   0   7   1      961.67      978.72     13.56 o 
   1   7   1      204.16      250.36      8.18 o 
   2   7   1      382.74      365.05      8.54 o 
   3   7   1      915.67      981.59      9.47 o 
   4   7   1      221.59      220.56      4.23 o 
   5   7   1       14.45       13.04      6.96 o 
   6   7   1       52.85       53.54      7.29 o 
   7   7   1      521.95      527.94     12.93 o 
   8   7   1      485.46      472.27     18.64 o 
   9   7   1        1.46        0.57      2.83 o 
  10   7   1       53.19       54.85      7.15 o 
  11   7   1      159.64      159.33     10.06 o 
 -11   8   1       29.12       36.07     16.09 o 
 -10   8   1        0.01        2.29      6.68 o 
  -9   8   1      184.45      197.14      9.43 o 
  -8   8   1       52.18       52.63      5.77 o 
  -7   8   1       18.64       20.85      4.65 o 
  -6   8   1      380.07      348.20      9.55 o 
  -5   8   1      497.25      494.45     13.98 o 
  -4   8   1      231.45      230.21      7.28 o 
  -3   8   1      120.23      102.66      6.75 o 
  -2   8   1      343.87      321.76     13.04 o 
  -1   8   1     1895.60     1978.78     37.83 o 
   0   8   1      958.05     1065.56     15.06 o 
   1   8   1        6.73        5.58      3.06 o 
   2   8   1     1141.20     1241.68     17.56 o 
   3   8   1      194.61      195.86      5.17 o 
   4   8   1      103.07      111.62      6.43 o 
   5   8   1      260.78      283.49     15.65 o 
   6   8   1      613.49      621.05     10.39 o 
   7   8   1      432.73      431.81     11.34 o 
   8   8   1      140.10      150.20      8.17 o 
   9   8   1      401.99      391.75     11.97 o 
  10   8   1       27.76       31.27     10.05 o 
  11   8   1        0.32       -3.77      4.81 o 
 -11   9   1       26.61       15.93      8.03 o 
 -10   9   1        0.64        2.61      7.08 o 
  -9   9   1      161.93      152.57     11.16 o 
  -8   9   1        8.49        3.79      6.49 o 
  -7   9   1      847.17      827.78     15.30 o 
  -6   9   1       40.89       41.36      4.90 o 
  -5   9   1     1422.02     1384.15     18.90 o 
  -4   9   1      378.88      348.27      9.57 o 
  -3   9   1       51.72       67.83      8.70 o 
  -2   9   1       15.05        9.57      6.09 o 
  -1   9   1        1.82       -2.93      2.93 o 
   0   9   1       67.11       58.56      6.28 o 
   1   9   1      999.07     1022.00     15.56 o 
   2   9   1      145.34      168.02      7.19 o 
   3   9   1        8.57       13.81      9.13 o 
   4   9   1      445.50      456.95      7.38 o 
   5   9   1       22.30       18.05      6.20 o 
   6   9   1      155.89      145.09      6.65 o 
   7   9   1      258.48      248.15      7.50 o 
   8   9   1      475.61      467.79     10.90 o 
   9   9   1      190.76      169.60      9.17 o 
  10   9   1        3.90        7.02      5.02 o 
 -10  10   1       37.59       25.96      8.03 o 
  -9  10   1        4.67       14.46      6.71 o 
  -8  10   1       19.90       19.10      5.04 o 
  -7  10   1       85.36       75.82      6.09 o 
  -6  10   1      234.33      218.12      7.98 o 
  -5  10   1       43.54       38.27      3.23 o 
  -4  10   1      169.08      169.35      6.78 o 
  -3  10   1      513.35      480.02     18.26 o 
  -2  10   1      125.59      123.48     10.44 o 
  -1  10   1       99.36      102.07      6.18 o 
   0  10   1      109.52      116.96      6.31 o 
   1  10   1      637.95      654.13     12.71 o 
   2  10   1      691.77      685.52     15.31 o 
   3  10   1      155.05      166.31     10.44 o 
   4  10   1     1090.99     1077.08     22.11 o 
   5  10   1      450.32      463.39     13.76 o 
   6  10   1      130.28      124.08      9.49 o 
   7  10   1       11.68        6.09      7.17 o 
   8  10   1       54.30       63.95      8.17 o 
   9  10   1        0.09        4.08      4.12 o 
  10  10   1        0.23       -0.08      4.90 o 
 -10  11   1        3.60        9.18      5.31 o 
  -9  11   1        7.76        6.41      6.71 o 
  -8  11   1       68.86       57.30      6.18 o 
  -7  11   1       14.21       19.19      6.53 o 
  -6  11   1        9.95        5.43      3.09 o 
  -5  11   1     3330.18     3174.08     44.07 o 
  -4  11   1      493.55      470.00     11.83 o 
  -3  11   1        0.05        4.82      4.05 o 
  -2  11   1       37.07       37.98      6.26 o 
  -1  11   1      456.47      476.24     16.88 o 
   0  11   1        0.48        2.13      3.95 o 
   1  11   1      670.80      753.87     14.22 o 
   2  11   1      297.49      322.50      9.87 o 
   3  11   1       10.86        8.38      5.63 o 
   4  11   1       34.82       39.37      6.68 o 
   5  11   1       43.37       43.21      7.83 o 
   6  11   1      360.56      364.08     14.28 o 
   7  11   1       29.44       25.98      4.73 o 
   8  11   1      142.10      150.96      8.19 o 
   9  11   1        1.97        5.29      5.11 o 
  10  11   1       98.88      106.85     11.30 o 
  -9  12   1        1.50        0.09      4.33 o 
  -8  12   1        4.18       -1.66      3.98 o 
  -7  12   1       58.93       58.49      5.89 o 
  -6  12   1      478.97      450.09      9.20 o 
  -5  12   1       40.31       31.32      6.68 o 
  -4  12   1       68.39       54.95      7.62 o 
  -3  12   1        6.63        9.42      6.52 o 
  -2  12   1      768.50      704.98     14.35 o 
  -1  12   1      667.83      600.35     17.32 o 
   0  12   1      375.15      323.67     10.02 o 
   1  12   1        2.85        6.46      5.21 o 
   2  12   1       16.16       20.22      4.97 o 
   3  12   1       45.14       44.35      6.89 o 
   4  12   1     1156.77     1149.76     24.57 o 
   5  12   1      357.03      354.94     14.10 o 
   6  12   1      220.03      219.50     20.87 o 
   7  12   1       14.71       13.04      4.29 o 
   8  12   1       22.17       23.45      4.92 o 
   9  12   1        3.37        1.63      5.30 o 
  -9  13   1        0.02       -6.67     15.22 o 
  -8  13   1      169.93      179.78     17.39 o 
  -7  13   1      255.09      263.29     12.96 o 
  -6  13   1        3.40        7.45      6.89 o 
  -5  13   1      145.20      126.75     10.40 o 
  -4  13   1       46.46       42.28      6.10 o 
  -3  13   1      138.06      110.51      7.65 o 
  -2  13   1      315.43      348.81     12.94 o 
  -1  13   1      556.15      498.30     14.82 o 
   0  13   1      469.63      384.47     11.89 o 
   1  13   1      779.76      713.81     15.22 o 
   2  13   1       24.65       43.87      6.26 o 
   3  13   1      845.78      809.78     19.98 o 
   4  13   1       64.52       42.08      7.52 o 
   5  13   1       43.77       46.00      7.99 o 
   6  13   1      180.07      181.59     13.91 o 
   7  13   1       69.85       75.24     11.74 o 
   8  13   1        0.05       -2.45      3.76 o 
   9  13   1       13.90        9.11      6.45 o 
  -8  14   1      109.58      120.01     18.26 o 
  -7  14   1      173.92      181.51     12.50 o 
  -6  14   1      110.85      135.43     14.78 o 
  -5  14   1        0.01       -6.06      6.06 o 
  -4  14   1      123.26      143.20      8.69 o 
  -3  14   1      427.39      466.99     15.60 o 
  -2  14   1        1.12       -0.23      7.84 o 
  -1  14   1       12.79        6.24      4.12 o 
   0  14   1       87.53       72.80      5.81 o 
   1  14   1       20.04        9.05      5.30 o 
   2  14   1      246.92      266.12     17.22 o 
   3  14   1       28.80       17.47      6.68 o 
   4  14   1       12.10       11.70      6.68 o 
   5  14   1        9.17       22.54      7.30 o 
   6  14   1        3.38       -3.79      6.68 o 
   7  14   1        2.69        0.17      7.24 o 
   8  14   1       43.18       51.58      9.78 o 
  -8  15   1        5.81       27.83     13.91 o 
  -7  15   1       62.01       73.92     16.52 o 
  -6  15   1      130.53      151.59     12.11 o 
  -5  15   1      171.75      164.61     11.88 o 
  -4  15   1       50.16       64.32      7.19 o 
  -3  15   1       19.41       27.07      5.98 o 
  -2  15   1        5.46       14.68      4.93 o 
  -1  15   1       18.14       11.58      4.72 o 
   0  15   1       74.83       57.87      5.86 o 
   1  15   1       29.92       27.62      5.04 o 
   2  15   1      142.71      139.78      9.01 o 
   3  15   1       23.02       14.22      7.05 o 
   4  15   1       50.50       48.45      8.54 o 
   5  15   1      129.30      121.76     11.26 o 
   6  15   1        3.76       -8.26      8.26 o 
   7  15   1       74.07       63.49     10.64 o 
  -7  16   1        0.30       14.78     13.04 o 
  -6  16   1       23.10       31.76     15.65 o 
  -5  16   1       24.17       10.99      7.52 o 
  -4  16   1        0.36       -6.43      6.43 o 
  -3  16   1       21.88       20.36      6.48 o 
  -2  16   1        0.08       -4.20      5.31 o 
  -1  16   1      344.37      318.74     10.05 o 
   0  16   1       48.39       55.00      6.16 o 
   1  16   1       36.59       25.58      5.40 o 
   2  16   1       24.97       20.45      5.80 o 
   3  16   1       28.22       35.29      8.15 o 
   4  16   1        2.57        4.31      7.52 o 
   5  16   1      196.84      216.39     14.36 o 
   6  16   1        1.70        9.83      7.92 o 
   7  16   1       49.15       44.97      9.40 o 
  -6  17   1       86.28       94.79     17.39 o 
  -5  17   1        1.80       -1.81      7.52 o 
  -4  17   1       15.19       22.48      7.92 o 
  -3  17   1      248.60      291.39     12.05 o 
  -2  17   1      156.47      155.51      8.57 o 
  -1  17   1       74.85       69.35      6.90 o 
   0  17   1        2.02        1.40      5.40 o 
   1  17   1       26.69       38.09      5.88 o 
   2  17   1      101.06      117.20      9.14 o 
   3  17   1       10.18       16.52      7.92 o 
   4  17   1        8.54       22.39      8.54 o 
   5  17   1       24.82       12.21      8.26 o 
   6  17   1       17.65       14.48      8.77 o 
  -4  18   1       64.74       59.18      8.25 o 
  -3  18   1        3.73       13.13      5.77 o 
  -2  18   1        0.64       -3.01      5.10 o 
  -1  18   1        0.51        0.42      5.14 o 
   0  18   1       28.89       31.68      6.16 o 
   1  18   1       32.61       33.37     11.67 o 
   2  18   1      156.32      130.59      8.68 o 
   3  18   1       27.51       38.89      9.16 o 
   4  18   1        4.87        3.55      7.92 o 
  -3  19   1       88.75       96.90      8.13 o 
  -2  19   1       57.44       85.73      7.91 o 
  -1  19   1       46.78       68.54      7.44 o 
   0  19   1      229.22      292.86     15.60 o 
   1  19   1      399.51      413.61     14.69 o 
   2  19   1       68.88       57.85      7.41 o 
 -12   0   2       12.83       10.44      8.70 o 
 -10   0   2        1.04        3.17      6.06 o 
  -8   0   2     1215.04     1163.00     17.72 o 
  -6   0   2      124.48      132.90      5.68 o 
  -4   0   2      913.60      942.96     11.88 o 
  -2   0   2     1844.52     1669.82     31.74 o 
   0   0   2     5270.29     4916.77     55.95 o 
   2   0   2     2154.98     2055.16     21.23 o 
   4   0   2       37.23       59.85      3.77 o 
   6   0   2     1026.79      951.94     14.69 o 
   8   0   2      134.92      133.79      8.25 o 
  10   0   2     1404.59     1429.13     23.82 o 
  12   0   2      247.62      241.06     16.96 o 
 -12   1   2        0.08        1.74      6.15 o 
 -11   1   2       19.79       20.50      4.93 o 
 -10   1   2       32.05       35.91      5.27 o 
  -9   1   2      186.20      163.65      6.12 o 
  -8   1   2        7.27        9.97      3.15 o 
  -7   1   2      112.51      119.18      5.32 o 
  -6   1   2        3.40        8.28      2.39 o 
  -5   1   2     1368.40     1508.84     13.84 o 
  -4   1   2      667.03      709.87     14.64 o 
  -3   1   2        0.06       -1.49      1.49 o 
  -2   1   2      374.03      316.44      4.15 o 
  -1   1   2        2.65        0.55      0.94 o 
   0   1   2     6798.18     6671.08     53.35 o 
   1   1   2       57.94       49.89      1.84 o 
   2   1   2     2976.21     2874.74     18.67 o 
   3   1   2     1800.04     1808.81     15.31 o 
   4   1   2        2.14        3.29      1.84 o 
   5   1   2        0.02        2.49      2.12 o 
   6   1   2      108.85      106.93      3.91 o 
   7   1   2      617.10      593.25      8.08 o 
   8   1   2      387.66      389.00      8.07 o 
   9   1   2      116.44      107.93      5.30 o 
  10   1   2       64.36       62.20      4.79 o 
  11   1   2        0.29        0.83      4.53 o 
  12   1   2        0.03        2.07      4.77 o 
 -12   2   2      119.43      135.36      8.35 o 
 -11   2   2       28.48       28.52      5.70 o 
 -10   2   2      209.26      191.81      6.75 o 
  -9   2   2        9.80        7.58      3.45 o 
  -8   2   2      484.28      502.15      8.59 o 
  -7   2   2        0.07        2.44      3.44 o 
  -6   2   2      438.98      474.61      7.28 o 
  -5   2   2     1025.15     1059.12     14.54 o 
  -4   2   2     2630.03     2640.59     27.44 o 
  -3   2   2      852.29      762.72      9.16 o 
  -2   2   2     2048.30     1988.57     13.99 o 
  -1   2   2     1075.48     1038.69      8.46 o 
   0   2   2     3594.33     3413.35     23.07 o 
   1   2   2     4680.94     4596.23     38.11 o 
   2   2   2       14.82       11.30      1.72 o 
   3   2   2     1718.33     1698.96     14.45 o 
   4   2   2        4.30        5.16      2.08 o 
   5   2   2      498.07      478.54      7.03 o 
   6   2   2      400.00      384.16      6.26 o 
   7   2   2       44.52       47.36      3.42 o 
   8   2   2      125.38      129.42      5.21 o 
   9   2   2        2.39        2.52      3.35 o 
  10   2   2     1099.80     1129.70     16.15 o 
  11   2   2      137.06      131.70      6.45 o 
  12   2   2        0.18       -5.01      5.01 o 
 -12   3   2        6.26        1.94      5.42 o 
 -11   3   2        0.04        3.87      4.30 o 
 -10   3   2        0.17       -4.69      4.69 o 
  -9   3   2       52.69       48.09      4.10 o 
  -8   3   2      668.36      627.57      9.53 o 
  -7   3   2      122.77      108.51      5.29 o 
  -6   3   2     1099.63     1127.05     13.78 o 
  -5   3   2      162.00      140.84      3.92 o 
  -4   3   2      585.89      594.81      7.84 o 
  -3   3   2      738.39      726.62      7.77 o 
  -2   3   2       76.07       76.30      3.71 o 
  -1   3   2     1384.05     1290.66     13.87 o 
   0   3   2     1068.61      986.95     10.44 o 
   1   3   2      115.80      114.25     14.35 o 
   2   3   2      471.68      447.23      9.16 o 
   3   3   2      567.51      596.38      9.04 o 
   4   3   2       93.61       91.32      3.39 o 
   5   3   2      754.95      806.29      8.26 o 
   6   3   2       28.83       29.55      2.85 o 
   7   3   2      242.58      246.82      6.16 o 
   8   3   2        9.79        9.02      3.12 o 
   9   3   2     1145.89     1110.33     14.54 o 
  10   3   2       10.52       10.78      4.17 o 
  11   3   2      159.27      149.17      6.63 o 
 -12   4   2       69.42       91.30      6.54 o 
 -11   4   2        0.47        1.22      4.04 o 
 -10   4   2       66.97       76.21      5.02 o 
  -9   4   2      164.34      162.13      5.85 o 
  -8   4   2       62.67       59.17      3.97 o 
  -7   4   2      179.81      190.92      5.43 o 
  -6   4   2      268.71      300.09      6.56 o 
  -5   4   2     1183.37     1210.17     10.53 o 
  -4   4   2      848.83      915.39      9.87 o 
  -3   4   2       12.68       14.56      2.11 o 
  -2   4   2      111.06      122.94      3.95 o 
  -1   4   2       99.81       90.00      4.00 o 
   0   4   2     7634.32     7470.76     61.30 o 
   1   4   2      190.23      202.70      2.80 o 
   2   4   2       33.82       42.61      2.48 o 
   3   4   2     1579.64     1605.91     11.82 o 
   4   4   2      404.68      385.88      9.99 o 
   5   4   2      642.21      641.17      9.83 o 
   6   4   2      830.50      796.77     10.58 o 
   7   4   2      321.81      311.28      6.58 o 
   8   4   2      499.60      498.04      8.33 o 
   9   4   2        5.77        9.25      3.90 o 
  10   4   2      140.47      135.03      6.46 o 
  11   4   2       18.91       21.42      5.16 o 
 -12   5   2       20.09       14.78      7.78 o 
 -11   5   2        0.55       -3.72      3.72 o 
 -10   5   2       95.58       87.81      5.41 o 
  -9   5   2       60.42       61.27      4.32 o 
  -8   5   2      363.72      356.27      9.85 o 
  -7   5   2      165.96      136.22      4.61 o 
  -6   5   2      856.13      836.37      8.07 o 
  -5   5   2     1594.97     1620.70     18.07 o 
  -4   5   2      174.10      170.01      8.30 o 
  -3   5   2     1256.67     1258.41     11.79 o 
  -2   5   2     1105.05     1168.23     17.45 o 
  -1   5   2       15.74       17.82      1.88 o 
   0   5   2      512.45      527.04     10.13 o 
   1   5   2      106.33      101.97      4.80 o 
   2   5   2        9.94        8.77      1.13 o 
   3   5   2      261.42      315.20      6.39 o 
   4   5   2      181.88      173.06      3.74 o 
   5   5   2      819.06      835.78      9.44 o 
   6   5   2       17.36       26.65      3.02 o 
   7   5   2     1165.16     1182.24     12.58 o 
   8   5   2        3.82        2.12      3.25 o 
   9   5   2       16.45       16.22      3.93 o 
  10   5   2        5.24        8.79      4.02 o 
  11   5   2        0.11       -1.94      7.98 o 
 -12   6   2      281.19      326.59     13.22 o 
 -11   6   2      372.75      409.61      8.24 o 
 -10   6   2      102.23      109.93      6.90 o 
  -9   6   2      871.25      843.79     10.77 o 
  -8   6   2      145.50      129.77     10.60 o 
  -7   6   2      546.47      537.50     10.06 o 
  -6   6   2       77.21       67.88      4.55 o 
  -5   6   2      117.36      128.58      5.07 o 
  -4   6   2      504.02      497.82      7.73 o 
  -3   6   2       16.43       25.29      4.58 o 
  -2   6   2       86.81       82.01      3.12 o 
  -1   6   2      623.40      671.54     11.32 o 
   0   6   2      881.59      928.74     21.74 o 
   1   6   2      584.70      586.15      9.45 o 
   2   6   2        0.71        3.82      1.63 o 
   3   6   2        7.73        4.99      1.79 o 
   4   6   2        3.43        1.96      1.78 o 
   5   6   2      619.24      650.00      8.19 o 
   6   6   2      178.88      187.89      5.38 o 
   7   6   2      202.49      227.07      6.60 o 
   8   6   2       92.35       87.55      5.35 o 
   9   6   2      310.98      297.82      8.39 o 
  10   6   2        6.64        7.43      4.63 o 
  11   6   2       45.23       60.13      5.05 o 
 -11   7   2       41.11       41.36     13.48 o 
 -10   7   2      233.27      221.89     13.12 o 
  -9   7   2       48.69       50.03      8.26 o 
  -8   7   2       19.05       21.34      6.67 o 
  -7   7   2       25.74       20.99      4.45 o 
  -6   7   2      963.18      975.66     14.18 o 
  -5   7   2      139.65      139.52      5.37 o 
  -4   7   2      320.59      342.96      8.28 o 
  -3   7   2      583.69      548.37      7.95 o 
  -2   7   2     1806.50     2006.00     16.81 o 
  -1   7   2     1072.59     1106.14     17.83 o 
   0   7   2     8125.88     8675.27    108.27 o 
   1   7   2     3665.30     4014.96     41.84 o 
   2   7   2      124.49      114.40      4.95 o 
   3   7   2        0.93       -0.34      1.51 o 
   4   7   2      105.95      130.01      5.17 o 
   5   7   2       58.90       40.87      8.70 o 
   6   7   2      117.35      123.46      5.22 o 
   7   7   2      429.22      426.65      7.30 o 
   8   7   2        2.60        3.03      2.98 o 
   9   7   2      162.71      163.82      5.71 o 
  10   7   2       32.03       28.91      3.75 o 
  11   7   2       13.47       15.80      4.42 o 
 -11   8   2       12.09       13.58      7.92 o 
 -10   8   2        6.37       11.30      7.08 o 
  -9   8   2       21.87       16.91     15.65 o 
  -8   8   2      620.59      556.84     15.71 o 
  -7   8   2      357.41      317.99     13.87 o 
  -6   8   2       96.23       77.54      5.69 o 
  -5   8   2       86.85      102.07     13.04 o 
  -4   8   2      138.08      134.39      6.52 o 
  -3   8   2        6.03        8.44      2.50 o 
  -2   8   2       59.47       81.60      5.09 o 
  -1   8   2      300.12      326.76      9.52 o 
   0   8   2      386.80      392.64     10.75 o 
   1   8   2       26.31       23.51      3.83 o 
   2   8   2      341.73      379.42     23.04 o 
   3   8   2      660.88      695.08     16.66 o 
   4   8   2        4.67       -0.33      4.18 o 
   5   8   2      388.45      390.88     10.56 o 
   6   8   2      494.97      483.42      9.82 o 
   7   8   2      485.72      453.04     11.05 o 
   8   8   2        7.40        4.47      4.00 o 
   9   8   2      187.69      178.37      7.87 o 
  10   8   2      218.05      207.80      8.91 o 
  11   8   2        0.16       -1.33      9.57 o 
 -11   9   2       78.10       95.30     10.64 o 
 -10   9   2        0.73        1.66      6.43 o 
  -9   9   2       48.70       34.77      7.37 o 
  -8   9   2        0.72       -1.21      4.65 o 
  -7   9   2        5.39        8.09      4.19 o 
  -6   9   2      575.87      534.70     11.18 o 
  -5   9   2      725.57      706.26     12.58 o 
  -4   9   2       33.59       26.11      3.50 o 
  -3   9   2     1313.43     1350.63     13.46 o 
  -2   9   2       10.53       12.17      5.22 o 
  -1   9   2        1.71        5.75      4.35 o 
   0   9   2      112.51      114.44     11.97 o 
   1   9   2       95.50       88.90      5.48 o 
   2   9   2      129.33      130.27      8.28 o 
   3   9   2       12.52       19.63      5.63 o 
   4   9   2       19.41       17.27      2.76 o 
   5   9   2      310.64      337.42      8.84 o 
   6   9   2      313.09      306.27      9.28 o 
   7   9   2       13.47       19.79      5.99 o 
   8   9   2      119.32       98.36      7.37 o 
   9   9   2       20.32       13.21      4.60 o 
  10   9   2        0.27        0.44      4.73 o 
 -10  10   2       42.98       38.82      8.68 o 
  -9  10   2       56.82       54.09      7.88 o 
  -8  10   2       15.89       13.79      5.92 o 
  -7  10   2      109.85      112.47      6.55 o 
  -6  10   2       65.84       60.40      5.11 o 
  -5  10   2      598.86      632.44     11.57 o 
  -4  10   2      366.94      343.80      6.85 o 
  -3  10   2      218.09      219.15     13.91 o 
  -2  10   2        4.94       10.44      6.09 o 
  -1  10   2        1.58       -1.62      4.58 o 
   0  10   2      526.15      561.15     26.52 o 
   1  10   2     1411.24     1468.65     20.92 o 
   2  10   2        0.24       -3.95      3.95 o 
   3  10   2      136.77      169.90     15.65 o 
   4  10   2      189.64      180.96     13.91 o 
   5  10   2       93.59       82.37      4.88 o 
   6  10   2      692.95      666.93     12.75 o 
   7  10   2       63.66       62.44      5.88 o 
   8  10   2        2.84        4.67      4.61 o 
   9  10   2      370.46      380.15     12.00 o 
  10  10   2        0.21        5.03      9.88 o 
 -10  11   2        7.16       16.35      6.82 o 
  -9  11   2       34.10       42.34     13.91 o 
  -8  11   2       79.49       77.51      8.03 o 
  -7  11   2       81.82       98.17      8.79 o 
  -6  11   2        9.35        8.70      4.01 o 
  -5  11   2       38.78       39.08      3.25 o 
  -4  11   2      323.03      343.23     10.97 o 
  -3  11   2      449.11      422.86     11.25 o 
  -2  11   2      151.70      175.66     13.04 o 
  -1  11   2        0.60       -3.96      3.96 o 
   0  11   2      237.70      211.22      8.51 o 
   1  11   2       10.20       13.84      4.33 o 
   2  11   2      397.84      424.75     11.37 o 
   3  11   2      265.00      263.48     12.50 o 
   4  11   2       18.60       27.33      6.89 o 
   5  11   2      344.36      330.52     20.44 o 
   6  11   2     1731.72     1726.10     22.99 o 
   7  11   2        0.05        1.94      3.95 o 
   8  11   2      118.54       81.61     11.71 o 
   9  11   2      109.85       97.55      7.69 o 
 -10  12   2        0.05       11.33      5.95 o 
  -9  12   2      213.27      258.62     11.85 o 
  -8  12   2        0.16       11.78      6.04 o 
  -7  12   2       95.17      105.46      5.72 o 
  -6  12   2        0.00        2.08      3.61 o 
  -5  12   2      293.23      324.08     13.12 o 
  -4  12   2      213.73      203.92      9.21 o 
  -3  12   2      885.94      864.26     25.79 o 
  -2  12   2      660.78      631.08     11.49 o 
  -1  12   2     1083.50     1086.11     22.84 o 
   0  12   2       33.93       22.15      4.97 o 
   1  12   2      813.09      811.25     15.73 o 
   2  12   2      436.01      430.26     13.07 o 
   3  12   2       46.87       49.67      8.26 o 
   4  12   2       89.78       77.29      9.16 o 
   5  12   2       10.52       13.48     13.48 o 
   6  12   2       24.30       35.24      7.92 o 
   7  12   2       83.94       73.91      5.17 o 
   8  12   2       42.55       52.01      5.59 o 
   9  12   2      415.48      431.04     12.07 o 
  -9  13   2       66.98       71.93      5.95 o 
  -8  13   2        1.19        6.67      5.65 o 
  -7  13   2        3.97        0.56      4.01 o 
  -6  13   2      157.89      157.93     10.86 o 
  -5  13   2      115.08      113.41      9.61 o 
  -4  13   2        6.13        3.28      5.08 o 
  -3  13   2      684.74      641.43     14.35 o 
  -2  13   2      553.27      523.23     10.86 o 
  -1  13   2       22.32       22.05      4.83 o 
   0  13   2       13.80       20.49      5.17 o 
   1  13   2      872.47      735.45     15.38 o 
   2  13   2     1239.51     1166.29     20.25 o 
   3  13   2      161.42      187.88     13.91 o 
   4  13   2        0.87        3.40      6.68 o 
   5  13   2       23.34       27.26      7.71 o 
   6  13   2       26.31       23.31      7.52 o 
   7  13   2       27.10       27.65      8.77 o 
   8  13   2        1.76        1.84      8.15 o 
  -8  14   2        0.10        6.09     13.04 o 
  -7  14   2        0.57       -9.57      9.57 o 
  -6  14   2       55.87       95.64      9.61 o 
  -5  14   2      111.28       97.34      9.61 o 
  -4  14   2       49.47       85.79      9.36 o 
  -3  14   2        0.08        3.63      5.08 o 
  -2  14   2       13.15        4.85      4.11 o 
  -1  14   2        6.84        2.08      4.32 o 
   0  14   2       89.08       82.78      9.29 o 
   1  14   2      371.97      347.79     11.53 o 
   2  14   2      132.57      129.24      8.19 o 
   3  14   2       26.59       27.54      7.08 o 
   4  14   2      277.49      280.25     14.36 o 
   5  14   2       29.89       33.55      8.15 o 
   6  14   2       34.59       39.37      8.54 o 
   7  14   2        0.84       -3.97      8.70 o 
   8  14   2       46.28       36.66     11.74 o 
  -8  15   2        6.27       -4.35     13.04 o 
  -7  15   2       64.39       66.09     15.65 o 
  -6  15   2      216.55      204.36     20.87 o 
  -5  15   2        1.53       -0.74      6.06 o 
  -4  15   2        8.10        3.79      5.34 o 
  -3  15   2        3.04        6.51      4.75 o 
  -2  15   2       31.92       31.86      5.32 o 
  -1  15   2       57.73       45.24      5.81 o 
   0  15   2       70.95       70.08      6.29 o 
   1  15   2      161.53      135.06      8.69 o 
   2  15   2       64.20       57.91      6.85 o 
   3  15   2       35.97       47.51     15.22 o 
   4  15   2        4.49        0.36      6.43 o 
   5  15   2        4.85        8.99      7.30 o 
   6  15   2       77.78       84.35     10.40 o 
   7  15   2      147.66      168.51     13.49 o 
  -7  16   2        0.24       15.65     13.91 o 
  -6  16   2       20.04       22.61     13.91 o 
  -5  16   2       96.43       97.70     10.24 o 
  -4  16   2      146.17      167.31     13.41 o 
  -3  16   2        1.89        0.19      4.41 o 
  -2  16   2       18.58       20.18      5.01 o 
  -1  16   2       28.30       32.40      7.09 o 
   0  16   2       10.95        0.48      4.64 o 
   1  16   2      234.35      236.15     11.57 o 
   2  16   2      167.37      170.21     11.63 o 
   3  16   2       72.64       57.86      8.98 o 
   4  16   2       10.02       18.13      7.71 o 
   5  16   2       64.13       49.27      9.78 o 
   6  16   2       40.14       46.45      9.78 o 
  -6  17   2       82.96       86.09     17.39 o 
  -5  17   2      112.56      129.57     19.13 o 
  -4  17   2       80.08       67.97      6.56 o 
  -3  17   2       95.49      105.36      7.66 o 
  -2  17   2        0.78       -3.19      5.52 o 
  -1  17   2      131.63      153.58      8.58 o 
   0  17   2      124.49      106.76      8.28 o 
   1  17   2        4.72        4.33      4.93 o 
   2  17   2       31.93       18.06      7.71 o 
   3  17   2        0.69        3.08      7.92 o 
   4  17   2      258.23      271.83     30.87 o 
   5  17   2       28.95       26.20      9.16 o 
  -5  18   2      121.68      134.79     19.13 o 
  -4  18   2        0.82        6.80      5.58 o 
  -3  18   2        4.24       -4.11      5.27 o 
  -2  18   2        1.27       -1.00      4.94 o 
  -1  18   2        1.83        4.22      5.16 o 
   0  18   2        0.49        4.12      5.37 o 
   1  18   2      261.59      251.65     11.05 o 
   2  18   2       43.25       46.43      9.52 o 
   3  18   2       16.91        7.58      8.35 o 
   4  18   2       42.94       52.78     10.13 o 
  -3  19   2        0.37        4.89      5.71 o 
  -2  19   2        6.00        7.52      5.88 o 
  -1  19   2       50.55       49.65      7.00 o 
   0  19   2      134.36      149.22     12.55 o 
   1  19   2      329.41      389.85     12.80 o 
   2  19   2      202.84      197.69     15.10 o 
 -11   0   3        1.16       -6.96      6.96 o 
  -9   0   3      249.34      227.66     10.75 o 
  -7   0   3      908.15      866.70     13.72 o 
  -5   0   3      442.46      482.37     22.61 o 
  -3   0   3     1533.30     1688.64     17.72 o 
  -1   0   3      253.99      232.59      4.21 o 
   1   0   3    93509.71    86724.15    784.04 o 
   3   0   3     2539.48     2580.89     23.56 o 
   5   0   3     1128.26     1242.30     17.09 o 
   7   0   3      568.48      584.36     11.12 o 
   9   0   3       12.35        7.47      4.63 o 
  11   0   3      135.23      131.79      9.58 o 
 -12   1   3       25.63       29.81      6.76 o 
 -11   1   3       53.84       61.36      7.30 o 
 -10   1   3        2.68        1.73      3.88 o 
  -9   1   3       98.96      117.09      7.80 o 
  -8   1   3      261.73      283.36      6.81 o 
  -7   1   3      103.62      107.50      4.99 o 
  -6   1   3       30.40       32.39      2.69 o 
  -5   1   3       82.05       98.56      4.27 o 
  -4   1   3     4908.35     5227.56     55.62 o 
  -3   1   3       98.20       88.22      3.08 o 
  -2   1   3      626.81      598.53      5.65 o 
  -1   1   3     5036.58     4797.12     39.11 o 
   0   1   3    11175.50    10726.07     69.30 o 
   1   1   3    26382.67    25565.58    169.87 o 
   2   1   3     8594.21     8553.09     51.82 o 
   3   1   3        1.19        1.74      1.57 o 
   4   1   3       37.90       28.34      2.37 o 
   5   1   3       12.73        8.29      2.24 o 
   6   1   3      905.42      940.83      9.51 o 
   7   1   3       33.82       36.72      3.20 o 
   8   1   3      634.69      605.34      8.30 o 
   9   1   3      107.38      114.34      5.19 o 
  10   1   3       49.49       36.59      4.39 o 
  11   1   3        1.76        5.83      4.71 o 
 -12   2   3        7.58       13.04     12.17 o 
 -11   2   3      163.55      195.51      8.82 o 
 -10   2   3       20.45       29.44      5.90 o 
  -9   2   3       21.52       27.03      3.67 o 
  -8   2   3       70.25       79.51      7.69 o 
  -7   2   3      188.05      169.13      7.16 o 
  -6   2   3       17.85       10.58      2.63 o 
  -5   2   3      214.91      186.35      6.18 o 
  -4   2   3     1127.34     1256.95     14.85 o 
  -3   2   3       21.48       22.83      2.19 o 
  -2   2   3      311.16      320.07      4.43 o 
  -1   2   3       20.27       32.81      1.41 o 
   0   2   3      874.02      830.68      8.59 o 
   1   2   3     5014.94     4740.65     32.33 o 
   2   2   3     2349.36     2279.52     15.48 o 
   3   2   3      806.03      852.47      9.20 o 
   4   2   3       39.76       48.21      2.43 o 
   5   2   3      260.23      275.67      5.32 o 
   6   2   3       27.88       27.10      3.09 o 
   7   2   3       33.29       31.11      3.28 o 
   8   2   3      103.51       98.10      4.65 o 
   9   2   3      462.38      464.31      8.50 o 
  10   2   3      434.53      424.70     14.07 o 
  11   2   3        7.28        4.58      4.28 o 
 -12   3   3      131.98      163.54     10.24 o 
 -11   3   3        0.25        4.99      4.21 o 
 -10   3   3       36.37       33.66      5.15 o 
  -9   3   3      110.83       97.58      5.00 o 
  -8   3   3      219.37      200.95      5.82 o 
  -7   3   3      383.12      372.52      8.18 o 
  -6   3   3     1239.25     1197.87     14.32 o 
  -5   3   3       32.31       31.15      2.35 o 
  -4   3   3      877.04      901.27      8.53 o 
  -3   3   3      364.41      322.63      4.34 o 
  -2   3   3      571.18      562.07      5.57 o 
  -1   3   3     1802.67     1762.25     14.06 o 
   0   3   3      322.78      291.39      3.10 o 
   1   3   3        1.55        2.12      1.80 o 
   2   3   3      111.96       84.91      3.88 o 
   3   3   3       35.25       42.74      2.97 o 
   4   3   3        8.58       20.40      1.94 o 
   5   3   3       22.03       23.73      2.64 o 
   6   3   3      311.06      354.32     10.95 o 
   7   3   3      170.77      176.88      5.52 o 
   8   3   3      512.37      517.12      8.85 o 
   9   3   3      104.94      102.11      5.04 o 
  10   3   3        4.34        5.76      3.97 o 
  11   3   3       65.59       68.44      5.54 o 
 -12   4   3        1.70        1.78      4.95 o 
 -11   4   3       38.23       46.30      5.29 o 
 -10   4   3       19.83       17.67      4.20 o 
  -9   4   3      267.12      226.86     10.67 o 
  -8   4   3       40.77       47.20      3.85 o 
  -7   4   3      258.00      253.43      5.93 o 
  -6   4   3      161.27      146.12      4.52 o 
  -5   4   3      762.72      776.01     14.06 o 
  -4   4   3      329.90      407.52     10.01 o 
  -3   4   3      348.69      363.93      5.57 o 
  -2   4   3     1280.44     1297.55     11.17 o 
  -1   4   3       44.04       30.63      2.11 o 
   0   4   3        1.91        0.32      1.82 o 
   1   4   3      383.62      383.43      6.51 o 
   2   4   3        6.73        4.35      2.89 o 
   3   4   3       49.64       56.19      3.32 o 
   4   4   3      626.60      627.36      6.90 o 
   5   4   3       14.97       18.17      2.84 o 
   6   4   3        1.51        6.21      3.35 o 
   7   4   3        0.02       -1.74      2.84 o 
   8   4   3      258.61      264.86      6.70 o 
   9   4   3       96.75      102.15      5.63 o 
  10   4   3       54.71       65.09      5.10 o 
  11   4   3       69.67       60.98      5.00 o 
 -12   5   3        1.42        8.34      5.21 o 
 -11   5   3      113.91      111.57      8.03 o 
 -10   5   3      331.28      328.41      8.40 o 
  -9   5   3      137.19      124.36      5.90 o 
  -8   5   3      505.82      450.76      7.45 o 
  -7   5   3      168.18      160.61      4.17 o 
  -6   5   3      194.36      194.88      3.97 o 
  -5   5   3      362.58      357.60      8.33 o 
  -4   5   3      798.52      865.21      9.51 o 
  -3   5   3      245.20      249.49      4.60 o 
  -2   5   3      219.15      272.33      4.70 o 
  -1   5   3       98.40       89.06      3.24 o 
   0   5   3       30.96       31.61      2.12 o 
   1   5   3      865.02      882.04      9.22 o 
   2   5   3       43.17       41.68      1.85 o 
   3   5   3        5.29        7.69      2.55 o 
   4   5   3      294.47      306.00      5.11 o 
   5   5   3       13.59       11.58      2.93 o 
   6   5   3      248.33      260.23      5.61 o 
   7   5   3        1.35        4.63      2.63 o 
   8   5   3      394.30      385.64      8.17 o 
   9   5   3       75.54       72.67      4.52 o 
  10   5   3       64.11       69.06      5.14 o 
  11   5   3       17.51       10.60      4.47 o 
 -12   6   3       94.57       96.74      9.01 o 
 -11   6   3        4.43        1.76      5.80 o 
 -10   6   3       21.56       28.44      6.31 o 
  -9   6   3       19.29       23.50      5.40 o 
  -8   6   3      149.67      175.40      7.04 o 
  -7   6   3       35.87       32.88      4.21 o 
  -6   6   3      808.71      763.58     11.44 o 
  -5   6   3      385.78      385.63      7.53 o 
  -4   6   3      721.58      889.60     11.59 o 
  -3   6   3      130.53      139.85     11.72 o 
  -2   6   3      373.67      394.17     10.61 o 
  -1   6   3       49.07       48.08      2.29 o 
   0   6   3        8.83        5.12      1.51 o 
   1   6   3      530.49      516.18      6.74 o 
   2   6   3      715.77      755.68      6.63 o 
   3   6   3        4.14        3.66      1.49 o 
   4   6   3     1474.42     1464.08     15.79 o 
   5   6   3       51.65       50.54      3.55 o 
   6   6   3        3.90        2.79      2.42 o 
   7   6   3      181.92      202.09      5.98 o 
   8   6   3      604.73      632.71     10.12 o 
   9   6   3       16.05       22.59      4.06 o 
  10   6   3       35.77       38.05      4.46 o 
  11   6   3       20.06       15.33      5.96 o 
 -11   7   3        0.02       -0.49      7.52 o 
 -10   7   3        0.02       -2.04      6.89 o 
  -9   7   3        0.19        8.30      6.96 o 
  -8   7   3        1.00        1.14      5.63 o 
  -7   7   3      116.59      107.52      7.51 o 
  -6   7   3        0.63        2.77      3.10 o 
  -5   7   3      175.76      179.16      5.88 o 
  -4   7   3        4.63        2.85      2.87 o 
  -3   7   3     1908.90     1989.91     38.70 o 
  -2   7   3     1454.67     1399.01     12.56 o 
  -1   7   3       14.06       18.17      1.99 o 
   0   7   3       23.42       23.70      2.80 o 
   1   7   3        0.79        2.61      6.09 o 
   2   7   3       45.30       47.59      5.53 o 
   3   7   3       96.30      101.24      5.21 o 
   4   7   3        7.44        9.85      2.51 o 
   5   7   3      454.75      441.63      6.74 o 
   6   7   3       45.50       42.55      3.70 o 
   7   7   3      102.44      101.14      4.64 o 
   8   7   3      548.00      530.18     12.12 o 
   9   7   3      150.98      164.26      6.05 o 
  10   7   3        8.31       15.55      4.53 o 
  11   7   3       12.44       17.83      4.70 o 
 -11   8   3        0.02       -7.08      7.08 o 
 -10   8   3       25.21       30.80     15.22 o 
  -9   8   3      108.97       98.11      9.61 o 
  -8   8   3       86.55       81.07      8.70 o 
  -7   8   3      117.22       83.39      6.10 o 
  -6   8   3        2.71       -1.07      6.40 o 
  -5   8   3      127.83      105.55      6.89 o 
  -4   8   3       20.01       23.46      4.21 o 
  -3   8   3      238.65      198.82      4.70 o 
  -2   8   3      317.20      316.36      5.06 o 
  -1   8   3      181.97      156.77      5.37 o 
   0   8   3       46.39       57.86      5.53 o 
   1   8   3      341.85      360.89     14.78 o 
   2   8   3      556.20      589.57     14.44 o 
   3   8   3       63.94       65.02      7.05 o 
   4   8   3      139.12      139.12      7.38 o 
   5   8   3      546.52      560.72     11.70 o 
   6   8   3       31.29       37.63      4.70 o 
   7   8   3      273.49      287.40      9.71 o 
   8   8   3      322.50      348.26     11.78 o 
   9   8   3       18.16       24.04      7.51 o 
  10   8   3      110.53       94.00      8.57 o 
 -11   9   3       14.57       23.48      8.35 o 
 -10   9   3      266.44      294.04     13.79 o 
  -9   9   3       11.29       -3.24      6.43 o 
  -8   9   3      100.14       83.51      8.15 o 
  -7   9   3       18.38       19.29      6.96 o 
  -6   9   3      462.05      463.34     10.67 o 
  -5   9   3      181.06      189.92      7.07 o 
  -4   9   3      134.55      131.60      6.36 o 
  -3   9   3      276.77      287.51      9.79 o 
  -2   9   3      193.70      198.34      6.34 o 
  -1   9   3      417.69      375.35     10.29 o 
   0   9   3       87.15      106.43      7.05 o 
   1   9   3      885.52      933.09     18.45 o 
   2   9   3      106.01      125.51      8.28 o 
   3   9   3       66.70       70.41      7.67 o 
   4   9   3      341.26      360.38      9.16 o 
   5   9   3     2112.05     2084.77     28.41 o 
   6   9   3      104.30      108.65      6.42 o 
   7   9   3      107.86      110.01      6.96 o 
   8   9   3        0.61       -0.84      4.72 o 
   9   9   3      145.09      148.82      9.16 o 
  10   9   3       34.39       59.03      7.38 o 
 -10  10   3       11.14       12.46      7.08 o 
  -9  10   3       35.46       34.76      7.08 o 
  -8  10   3        0.04        2.30      5.36 o 
  -7  10   3       24.96       29.36      6.04 o 
  -6  10   3      186.84      181.47      7.31 o 
  -5  10   3       14.94       10.74      3.61 o 
  -4  10   3     1599.63     1555.81     17.65 o 
  -3  10   3     3756.98     3680.66     33.60 o 
  -2  10   3       12.51       10.74      4.16 o 
  -1  10   3       78.29       83.93      5.12 o 
   0  10   3      449.90      500.68     13.83 o 
   1  10   3        0.28        1.30      4.92 o 
   2  10   3      409.59      421.29     18.70 o 
   3  10   3      215.03      196.10     10.45 o 
   4  10   3       72.64       73.03     18.70 o 
   5  10   3       36.99       37.65      3.76 o 
   6  10   3       13.60       13.75      4.11 o 
   7  10   3        1.31       -0.41      4.11 o 
   8  10   3       24.02       22.37      5.48 o 
   9  10   3       12.51       17.89      5.59 o 
  10  10   3      184.80      176.88     11.25 o 
 -10  11   3       66.67       57.94      8.68 o 
  -9  11   3        5.57        6.24      6.58 o 
  -8  11   3       81.29       83.10      8.03 o 
  -7  11   3      144.07      153.73      9.33 o 
  -6  11   3        6.93        2.29      3.83 o 
  -5  11   3      361.46      335.14      8.52 o 
  -4  11   3      106.68       89.44      4.04 o 
  -3  11   3      424.70      408.15     21.25 o 
  -2  11   3      507.65      495.23     10.16 o 
  -1  11   3       64.67       66.21      5.17 o 
   0  11   3      216.57      232.84     16.96 o 
   1  11   3      307.30      315.32      9.70 o 
   2  11   3      151.36      162.10     10.13 o 
   3  11   3        7.59        3.09      5.43 o 
   4  11   3        0.85        3.48      6.26 o 
   5  11   3     1179.95     1137.59     25.19 o 
   6  11   3      805.47      843.48     13.92 o 
   7  11   3       35.54       34.10      4.83 o 
   8  11   3      154.30      151.73      7.94 o 
   9  11   3       63.83       72.14      7.15 o 
 -10  12   3       51.27       45.73      8.28 o 
  -9  12   3       15.22       15.24      6.58 o 
  -8  12   3       33.84       44.26      6.71 o 
  -7  12   3       69.91       70.21      6.96 o 
  -6  12   3        0.05       -4.01      4.01 o 
  -5  12   3       98.64       92.97      3.30 o 
  -4  12   3      280.91      284.80     11.99 o 
  -3  12   3       69.98       71.64     12.83 o 
  -2  12   3       18.61       13.35      4.20 o 
  -1  12   3       31.26       27.32      5.65 o 
   0  12   3       47.65       56.10      5.84 o 
   1  12   3      425.53      403.60     11.53 o 
   2  12   3      815.54      831.66     19.98 o 
   3  12   3      192.33      177.86     10.75 o 
   4  12   3      157.67      153.65     11.02 o 
   5  12   3      100.94       85.80      9.78 o 
   6  12   3      542.75      521.09     20.44 o 
   7  12   3      130.08      127.82      5.97 o 
   8  12   3       43.02       35.41     11.22 o 
   9  12   3        3.36       13.78      5.34 o 
  -9  13   3       15.66        8.87      8.57 o 
  -8  13   3        7.99       13.57      4.06 o 
  -7  13   3       36.29       34.87      4.11 o 
  -6  13   3       19.49       26.09     11.30 o 
  -5  13   3       14.04       15.06      6.90 o 
  -4  13   3      206.60      230.16     21.31 o 
  -3  13   3      251.41      232.24      8.38 o 
  -2  13   3       64.10       54.10      5.10 o 
  -1  13   3       59.50       51.83      5.07 o 
   0  13   3      299.62      275.82     10.02 o 
   1  13   3       47.13       47.84      8.82 o 
   2  13   3      174.00      179.08     14.35 o 
   3  13   3        2.05       -2.30      6.06 o 
   4  13   3      132.49      122.76     10.75 o 
   5  13   3       68.47       69.25     19.57 o 
   6  13   3       44.51       50.90     11.74 o 
   7  13   3       32.69       33.22      8.98 o 
   8  13   3       67.48       53.93      9.78 o 
  -8  14   3       20.30       20.54      8.70 o 
  -7  14   3       42.28       38.26     13.91 o 
  -6  14   3       37.07       61.74     14.78 o 
  -5  14   3       14.57       15.17     11.30 o 
  -4  14   3       19.25       17.14      5.34 o 
  -3  14   3      105.99      102.81      7.66 o 
  -2  14   3       32.57       36.14      8.42 o 
  -1  14   3      155.03      169.03      7.58 o 
   0  14   3      447.01      399.95     12.21 o 
   1  14   3      292.39      268.39     15.45 o 
   2  14   3     1549.24     1455.15     29.20 o 
   3  14   3       45.72       42.62      8.54 o 
   4  14   3        1.72       -5.22      6.26 o 
   5  14   3       35.80       48.53      9.16 o 
   6  14   3        2.49       -0.07      7.08 o 
   7  14   3        1.46       -1.63      7.30 o 
   8  14   3       91.92       88.42     11.63 o 
  -8  15   3       17.26       -4.35     13.04 o 
  -7  15   3       45.28       69.57     15.65 o 
  -6  15   3       11.53      -10.44     10.44 o 
  -5  15   3       10.73       23.79      7.83 o 
  -4  15   3        6.49        7.70      4.49 o 
  -3  15   3        7.86        2.56      4.41 o 
  -2  15   3        1.97       -3.64      4.11 o 
  -1  15   3       39.03       38.00      5.51 o 
   0  15   3       75.78       64.01      6.84 o 
   1  15   3      222.40      194.85     10.02 o 
   2  15   3      383.75      367.36     18.70 o 
   3  15   3      110.56      133.99     11.63 o 
   4  15   3        0.88       -6.43      6.43 o 
   5  15   3        8.17        5.22     16.96 o 
   6  15   3        4.16       17.83     11.74 o 
   7  15   3       19.26       18.61     11.74 o 
  -7  16   3      179.02      207.84     21.74 o 
  -6  16   3      113.04      156.53     20.00 o 
  -5  16   3       32.06       50.44     13.91 o 
  -4  16   3        4.23        6.75      6.18 o 
  -3  16   3        9.18       13.55      4.99 o 
  -2  16   3        1.62       -4.09      4.69 o 
  -1  16   3       51.62       48.29      5.63 o 
   0  16   3        3.45        5.34      4.72 o 
   1  16   3       57.23       59.14      7.12 o 
   2  16   3      126.96      156.34     12.25 o 
   3  16   3       64.53       83.20     10.02 o 
   4  16   3       32.42       29.65      9.13 o 
   5  16   3      106.80      121.25     11.88 o 
   6  16   3       42.95       41.40      9.97 o 
  -6  17   3        0.60       -9.57     12.17 o 
  -5  17   3      117.01      102.61     16.52 o 
  -4  17   3       96.76      104.54     11.68 o 
  -3  17   3       57.99       73.94      6.82 o 
  -2  17   3      274.35      248.43     10.16 o 
  -1  17   3        1.73        4.23      5.93 o 
   0  17   3       19.78       20.89      5.42 o 
   1  17   3       84.21      101.89      8.83 o 
   2  17   3       97.37       87.06     10.75 o 
   3  17   3       11.68        6.69      7.92 o 
   4  17   3       10.27        8.76     13.04 o 
   5  17   3       13.14       18.95      8.77 o 
  -4  18   3       13.16        1.22      8.70 o 
  -3  18   3      121.63      112.91      9.65 o 
  -2  18   3        0.35        9.57      5.60 o 
  -1  18   3        0.67       -2.88      5.29 o 
   0  18   3        0.23       -4.35      5.13 o 
   1  18   3        0.09        6.61      6.00 o 
   2  18   3      361.87      377.16     17.45 o 
   3  18   3      143.70      163.10     16.96 o 
   4  18   3        2.75        5.52      8.77 o 
  -2  19   3       14.72        9.71      7.03 o 
  -1  19   3      186.20      182.94     11.35 o 
   0  19   3       86.15       96.22      8.04 o 
   1  19   3       44.11       52.29      8.42 o 
 -12   0   4        5.65       12.17      9.57 o 
 -10   0   4       32.73       15.65      7.83 o 
  -8   0   4      522.88      470.65     10.70 o 
  -6   0   4      430.85      340.73     10.13 o 
  -4   0   4      621.08      659.54      9.31 o 
  -2   0   4      256.18      229.75      4.97 o 
   0   0   4    27755.05    27076.96    246.78 o 
   2   0   4     1045.31     1112.08     14.04 o 
   4   0   4       21.74       26.37      2.86 o 
   6   0   4        1.61        5.62      4.05 o 
   8   0   4       72.00       79.60      5.97 o 
  10   0   4      107.43      106.01      8.57 o 
 -12   1   4        0.84       -5.65      5.65 o 
 -11   1   4       56.42       63.98      7.05 o 
 -10   1   4      248.41      228.89     11.02 o 
  -9   1   4      737.23      657.32     14.56 o 
  -8   1   4     2835.77     2754.12     24.71 o 
  -7   1   4        4.82        6.22      2.64 o 
  -6   1   4      129.52      127.79      4.33 o 
  -5   1   4      510.21      517.87      6.88 o 
  -4   1   4      292.28      309.41      4.63 o 
  -3   1   4       89.45       95.17      3.02 o 
  -2   1   4        1.67       -0.11      1.37 o 
  -1   1   4     3288.82     3095.34     21.39 o 
   0   1   4      267.43      275.21      4.00 o 
   1   1   4      167.90      172.57      3.66 o 
   2   1   4       21.62       27.47      2.73 o 
   3   1   4      629.96      686.32      6.77 o 
   4   1   4      895.03      918.42      8.39 o 
   5   1   4     1244.79     1256.91     12.20 o 
   6   1   4        7.27       14.69      2.64 o 
   7   1   4      141.34      150.86      4.81 o 
   8   1   4       16.70       19.65      3.61 o 
   9   1   4       17.80       21.64      3.89 o 
  10   1   4      408.44      438.53      8.27 o 
  11   1   4       92.37      100.58      8.81 o 
 -12   2   4      130.08      143.21     12.17 o 
 -11   2   4       25.86       21.37      9.13 o 
 -10   2   4       78.37       58.55      5.20 o 
  -9   2   4      340.45      306.47      8.09 o 
  -8   2   4      292.26      309.02      6.85 o 
  -7   2   4      289.68      273.45      8.04 o 
  -6   2   4      337.74      337.91      7.49 o 
  -5   2   4      112.69      105.46      4.07 o 
  -4   2   4      184.07      206.71      4.46 o 
  -3   2   4       25.10       36.85      2.12 o 
  -2   2   4      735.01      730.98      7.68 o 
  -1   2   4      926.08      885.52      8.35 o 
   0   2   4      306.92      279.18      5.92 o 
   1   2   4      172.03      176.04      3.76 o 
   2   2   4      925.21      957.88      9.70 o 
   3   2   4       93.08       90.88      2.73 o 
   4   2   4       16.19       30.02      2.34 o 
   5   2   4      147.89      166.32      5.24 o 
   6   2   4      293.67      303.83      5.63 o 
   7   2   4      210.57      204.71      4.92 o 
   8   2   4       22.50       20.77      3.33 o 
   9   2   4        2.77       -1.47      3.12 o 
  10   2   4       77.36       82.91      4.86 o 
  11   2   4       15.08        8.92      4.22 o 
 -12   3   4      118.92      131.09      9.16 o 
 -11   3   4       10.42       29.61      5.48 o 
 -10   3   4       20.79       17.15      4.24 o 
  -9   3   4      101.88       94.90      5.68 o 
  -8   3   4      739.55      716.96     10.91 o 
  -7   3   4       12.15       15.63      2.92 o 
  -6   3   4       11.12       11.19      3.83 o 
  -5   3   4        4.73        0.41      1.67 o 
  -4   3   4       19.33       19.78      1.89 o 
  -3   3   4     4040.20     4268.67     26.72 o 
  -2   3   4        3.49        4.56      1.26 o 
  -1   3   4       14.82       18.88      1.51 o 
   0   3   4      794.45      760.73      7.93 o 
   1   3   4      120.65      124.13      3.84 o 
   2   3   4       27.44       20.98      1.82 o 
   3   3   4     1315.96     1421.74     14.04 o 
   4   3   4        6.21        7.89      1.99 o 
   5   3   4       66.15       78.04      4.55 o 
   6   3   4      376.81      415.22      6.35 o 
   7   3   4      356.84      356.36      7.83 o 
   8   3   4       18.91       22.68      3.25 o 
   9   3   4       15.29       10.84      3.42 o 
  10   3   4      347.45      353.49      8.05 o 
  11   3   4       40.28       36.29      4.78 o 
 -12   4   4        7.13       11.88      5.11 o 
 -11   4   4        0.31       -1.19      5.46 o 
 -10   4   4        1.00        5.87      3.97 o 
  -9   4   4        0.40        1.92      3.48 o 
  -8   4   4      434.44      350.16      7.94 o 
  -7   4   4      575.75      531.66      7.91 o 
  -6   4   4       27.26       26.17      4.52 o 
  -5   4   4        7.66       11.02      2.58 o 
  -4   4   4       19.65       24.95      4.06 o 
  -3   4   4     3110.97     3273.43     25.41 o 
  -2   4   4       29.83       42.85      1.75 o 
  -1   4   4      333.33      336.61      4.79 o 
   0   4   4       62.96       64.54      2.28 o 
   1   4   4       18.05       20.26      1.94 o 
   2   4   4        1.09        4.81      2.06 o 
   3   4   4      213.25      235.54      3.92 o 
   4   4   4       86.23       91.51      4.17 o 
   5   4   4      313.04      327.98      7.67 o 
   6   4   4      241.25      271.48      5.42 o 
   7   4   4      182.59      173.90      4.95 o 
   8   4   4       22.44       27.10      4.34 o 
   9   4   4      422.58      418.33      8.22 o 
  10   4   4       83.75       86.69      6.96 o 
  11   4   4        5.20        4.09      4.03 o 
 -12   5   4       50.72       64.69      8.48 o 
 -11   5   4        6.89        9.65      4.92 o 
 -10   5   4        9.31       13.75      6.32 o 
  -9   5   4        2.95        1.18      3.27 o 
  -8   5   4       28.18       18.22      3.15 o 
  -7   5   4       59.16       62.16      2.54 o 
  -6   5   4       44.58       49.39      4.84 o 
  -5   5   4      573.00      584.78     11.79 o 
  -4   5   4      885.57      915.82      9.87 o 
  -3   5   4      893.11     1035.53      9.25 o 
  -2   5   4      761.33      813.68      9.20 o 
  -1   5   4      984.47     1013.29     11.33 o 
   0   5   4      183.31      179.82      4.90 o 
   1   5   4       10.83       11.63      1.79 o 
   2   5   4      241.15      220.98      4.01 o 
   3   5   4     1997.88     2153.03     21.99 o 
   4   5   4      391.07      396.36      7.66 o 
   5   5   4       68.19       75.71      4.27 o 
   6   5   4       53.93       52.80      3.56 o 
   7   5   4        0.90        8.51      3.18 o 
   8   5   4      380.63      387.97      8.08 o 
   9   5   4        1.27        5.88      3.51 o 
  10   5   4       64.26       58.46      5.07 o 
  11   5   4      194.35      202.54      7.62 o 
 -12   6   4        4.06        0.87      7.38 o 
 -11   6   4       53.81       47.79      7.28 o 
 -10   6   4       23.18       37.73      6.31 o 
  -9   6   4        1.18        5.14      4.97 o 
  -8   6   4      358.73      350.61     10.32 o 
  -7   6   4        2.98        3.85      4.28 o 
  -6   6   4        0.01       -1.83      2.93 o 
  -5   6   4      234.37      226.45      7.50 o 
  -4   6   4      636.11      662.85      8.27 o 
  -3   6   4      205.15      187.80      5.13 o 
  -2   6   4      966.52     1014.35     11.03 o 
  -1   6   4        2.01        7.25      2.51 o 
   0   6   4        0.10        1.94      1.34 o 
   1   6   4     2215.85     2308.18     17.81 o 
   2   6   4     1453.38     1518.55     11.24 o 
   3   6   4      872.16      881.62      8.35 o 
   4   6   4        0.64       -0.42      3.17 o 
   5   6   4       51.82       60.28      3.73 o 
   6   6   4      121.86      122.15      5.78 o 
   7   6   4        4.51       -1.03      3.55 o 
   8   6   4        0.75       -3.40      3.40 o 
   9   6   4      427.30      425.31      9.37 o 
  10   6   4       26.45       33.28      5.07 o 
 -11   7   4      262.81      280.49     14.60 o 
 -10   7   4       19.73       27.53      7.71 o 
  -9   7   4        1.53       13.04      6.68 o 
  -8   7   4      230.32      202.93     10.64 o 
  -7   7   4        2.48        6.52      4.28 o 
  -6   7   4        5.89        0.70      3.15 o 
  -5   7   4      139.48      154.87      6.61 o 
  -4   7   4      118.54      107.95      4.85 o 
  -3   7   4     1043.46     1070.54     18.33 o 
  -2   7   4      482.34      458.12      6.83 o 
  -1   7   4      508.85      522.52     10.45 o 
   0   7   4       57.17       44.33      2.21 o 
   1   7   4       88.78       74.89      3.20 o 
   2   7   4      114.10      105.99      4.90 o 
   3   7   4      473.49      460.27      6.88 o 
   4   7   4      263.27      276.28      5.63 o 
   5   7   4       19.06       21.33      3.35 o 
   6   7   4       28.41       29.61      3.57 o 
   7   7   4      155.01      161.92      6.21 o 
   8   7   4      172.64      165.91      6.53 o 
   9   7   4      121.04      125.67      8.83 o 
  10   7   4      205.93      218.65      7.55 o 
 -11   8   4      145.08      203.13     13.12 o 
 -10   8   4       15.04        2.46      6.89 o 
  -9   8   4        0.07       -3.85      6.26 o 
  -8   8   4       66.87       56.03     13.48 o 
  -7   8   4        0.30       -4.80      4.80 o 
  -6   8   4      193.80      181.74      7.79 o 
  -5   8   4      756.82      691.25     13.43 o 
  -4   8   4       42.20       48.15      4.72 o 
  -3   8   4       35.11       35.77      4.09 o 
  -2   8   4      278.34      252.05      4.73 o 
  -1   8   4        0.48       -1.45      1.84 o 
   0   8   4      226.55      196.40      4.22 o 
   1   8   4      101.35      113.03     12.51 o 
   2   8   4      197.19      211.99     12.17 o 
   3   8   4        5.24        0.05      2.17 o 
   4   8   4      825.22      832.72     11.54 o 
   5   8   4       34.60       39.13      2.78 o 
   6   8   4       38.71       53.18      3.36 o 
   7   8   4      178.38      172.71      5.90 o 
   8   8   4       11.85       16.06      3.41 o 
   9   8   4      350.17      356.45      7.64 o 
  10   8   4      108.34      108.55      9.16 o 
 -11   9   4        5.59       13.85      8.03 o 
 -10   9   4       41.75       40.41     16.52 o 
  -9   9   4        6.21        8.14      6.43 o 
  -8   9   4      463.74      419.73     36.09 o 
  -7   9   4       10.13       11.30      8.70 o 
  -6   9   4        2.37       -0.98      4.47 o 
  -5   9   4      439.29      430.90     11.05 o 
  -4   9   4     2270.12     2178.42     22.61 o 
  -3   9   4       19.53       15.85      2.71 o 
  -2   9   4      242.36      230.04      4.70 o 
  -1   9   4       10.95       11.45      3.24 o 
   0   9   4      198.28      218.53     12.57 o 
   1   9   4       86.25       84.36      7.38 o 
   2   9   4       31.71       38.18      5.14 o 
   3   9   4       20.51       23.87      9.73 o 
   4   9   4       16.64       23.33      2.76 o 
   5   9   4       66.17       73.65      5.39 o 
   6   9   4      364.36      366.70      9.99 o 
   7   9   4        7.42        9.56      5.33 o 
   8   9   4        2.79        4.72      4.61 o 
   9   9   4      292.95      292.73     10.28 o 
  10   9   4       30.78       22.02      5.85 o 
 -10  10   4        0.02        6.78      7.24 o 
  -9  10   4       52.77       47.26      7.71 o 
  -8  10   4       38.41       41.68      7.24 o 
  -7  10   4      150.63      145.53     14.78 o 
  -6  10   4      147.26      114.25     10.87 o 
  -5  10   4       50.64       40.44      4.09 o 
  -4  10   4     1956.39     1809.93     19.82 o 
  -3  10   4      458.64      473.63      7.46 o 
  -2  10   4       11.75        4.87      4.29 o 
  -1  10   4       17.97       12.53      3.68 o 
   0  10   4      101.14      102.08      6.02 o 
   1  10   4      240.71      265.67     11.68 o 
   2  10   4       67.97       71.75      7.38 o 
   3  10   4        7.51        0.58      5.43 o 
   4  10   4      401.29      408.05     20.87 o 
   5  10   4      790.42      825.85     14.00 o 
   6  10   4      258.13      251.01      8.25 o 
   7  10   4      126.44      111.94      7.64 o 
   8  10   4       40.28       33.55      5.84 o 
   9  10   4      119.93      126.00     10.02 o 
 -10  11   4       20.42       32.61      8.03 o 
  -9  11   4       11.90       23.90      7.83 o 
  -8  11   4       84.55       98.23      8.68 o 
  -7  11   4        0.35        1.19      7.83 o 
  -6  11   4      285.70      270.41     10.40 o 
  -5  11   4      226.94      204.52      7.87 o 
  -4  11   4     1426.34     1309.12     15.70 o 
  -3  11   4      355.34      354.81      8.53 o 
  -2  11   4      192.64      176.44      6.90 o 
  -1  11   4       33.21       32.09      4.84 o 
   0  11   4      191.57      185.54      7.06 o 
   1  11   4        4.93        4.30      4.46 o 
   2  11   4       43.86       42.75      7.30 o 
   3  11   4      117.04      116.85      9.52 o 
   4  11   4       13.38       10.61      6.06 o 
   5  11   4      262.08      251.20     22.61 o 
   6  11   4       16.18       20.08      8.59 o 
   7  11   4      271.12      287.49      9.41 o 
   8  11   4       55.22       60.07      8.42 o 
   9  11   4       80.42       88.58      8.78 o 
  -9  12   4        4.85        3.25      6.14 o 
  -8  12   4        9.61        5.57      5.79 o 
  -7  12   4       16.44       11.53      5.26 o 
  -6  12   4        9.25       10.25      5.22 o 
  -5  12   4      255.25      215.49      7.54 o 
  -4  12   4      210.72      207.63      8.93 o 
  -3  12   4      708.92      682.72     12.16 o 
  -2  12   4      280.51      261.36      8.13 o 
  -1  12   4     1076.67     1042.48     17.39 o 
   0  12   4      814.50      756.81     12.80 o 
   1  12   4      813.99      743.63     14.89 o 
   2  12   4       76.56       64.92     10.87 o 
   3  12   4       86.49       60.28      7.99 o 
   4  12   4      145.26      124.42     10.75 o 
   5  12   4      583.79      528.07     33.48 o 
   6  12   4       78.54       84.74     10.40 o 
   7  12   4       53.65       57.56      9.52 o 
   8  12   4       14.22       15.57      4.45 o 
  -9  13   4       10.30       -2.08     11.74 o 
  -8  13   4        0.16        4.94      9.13 o 
  -7  13   4      371.16      382.59     11.97 o 
  -6  13   4       10.37        4.01      5.65 o 
  -5  13   4        5.16       11.08      7.05 o 
  -4  13   4        7.16       -0.30      3.97 o 
  -3  13   4       99.00       98.42      6.20 o 
  -2  13   4      512.93      528.89     10.97 o 
  -1  13   4       87.90       88.38      6.85 o 
   0  13   4        4.34       10.25      5.17 o 
   1  13   4        0.58        7.12      6.52 o 
   2  13   4       82.85       80.52      8.90 o 
   3  13   4       52.26       81.31     13.04 o 
   4  13   4      558.39      522.92     17.52 o 
   5  13   4        1.65        0.29     13.91 o 
   6  13   4       66.78       89.38     10.64 o 
   7  13   4      209.44      215.00     16.52 o 
   8  13   4        0.14        1.29      8.77 o 
  -8  14   4       53.62       56.95      4.40 o 
  -7  14   4        0.41        6.96     12.17 o 
  -6  14   4      246.57      251.32     21.74 o 
  -5  14   4       94.15      107.15     10.75 o 
  -4  14   4        0.03       -6.06      6.06 o 
  -3  14   4       24.25       19.03      5.62 o 
  -2  14   4      521.91      548.16     13.77 o 
  -1  14   4       16.40       11.59      4.55 o 
   0  14   4       15.51        4.41      7.19 o 
   1  14   4       78.59       79.04      8.90 o 
   2  14   4        0.00        7.59      6.96 o 
   3  14   4       16.23       16.41      7.30 o 
   4  14   4        6.04       -5.86      6.89 o 
   5  14   4       39.37       46.26     13.04 o 
   6  14   4       31.25       39.26      9.40 o 
   7  14   4        6.66       -1.81      7.92 o 
  -8  15   4      447.50      486.11     27.83 o 
  -7  15   4       10.09        5.22     13.91 o 
  -6  15   4        0.03       -0.87     12.17 o 
  -5  15   4       11.07       23.42     13.04 o 
  -4  15   4        1.90       -7.05      7.05 o 
  -3  15   4        5.76       -3.85      4.32 o 
  -2  15   4       33.39       38.53      5.63 o 
  -1  15   4        5.53        0.63      4.35 o 
   0  15   4      118.39       96.37      7.85 o 
   1  15   4       55.95       49.50     10.00 o 
   2  15   4      135.33      128.17     10.75 o 
   3  15   4      135.41      119.59     11.07 o 
   4  15   4       19.97       15.56      8.15 o 
   5  15   4       28.48       26.00      8.98 o 
   6  15   4       36.38       44.55      9.61 o 
  -7  16   4      303.86      423.50     27.83 o 
  -6  16   4        0.76       19.13     13.04 o 
  -5  16   4      100.24      118.92     11.88 o 
  -4  16   4       51.90       59.42      9.52 o 
  -3  16   4        4.40        1.42      5.68 o 
  -2  16   4      304.37      315.60     10.28 o 
  -1  16   4       31.30       34.69      5.68 o 
   0  16   4        0.00       -5.08      5.08 o 
   1  16   4       95.87       84.55     10.44 o 
   2  16   4        6.17        4.78     13.04 o 
   3  16   4        0.89       -4.88      7.05 o 
   4  16   4        4.92        0.90      7.52 o 
   5  16   4        1.91       -3.91      7.71 o 
   6  16   4        1.99        6.87      8.98 o 
  -6  17   4       21.92       32.18     13.91 o 
  -5  17   4       96.24       88.00     11.02 o 
  -4  17   4      156.90      178.27     18.26 o 
  -3  17   4      143.58      127.31     11.36 o 
  -2  17   4       76.69       89.26      7.26 o 
  -1  17   4       85.68       80.03      9.29 o 
   0  17   4       88.55       83.36      7.53 o 
   1  17   4       78.23       53.89      9.52 o 
   2  17   4        4.45       -5.96      6.26 o 
   3  17   4       54.55       67.54     10.40 o 
   4  17   4        2.01        2.08     10.87 o 
  -4  18   4       92.63       75.66     14.78 o 
  -3  18   4       23.57       34.03      9.40 o 
  -2  18   4        0.06        1.27      7.92 o 
  -1  18   4       40.56       46.01      6.60 o 
   0  18   4       86.13       85.54      9.50 o 
   1  18   4       22.43       16.43     16.96 o 
   2  18   4       72.48       79.87     20.00 o 
   3  18   4      123.83      127.60     12.50 o 
  -1  19   4       50.47       72.45      8.16 o 
   0  19   4        5.67        5.02      9.07 o 
 -11   0   5       10.44        5.22      7.83 o 
  -9   0   5       39.43       22.61      7.83 o 
  -7   0   5      226.44      210.32     10.22 o 
  -5   0   5        8.03       18.25      2.93 o 
  -3   0   5      251.98      249.34      4.47 o 
  -1   0   5      121.89      148.50      4.04 o 
   1   0   5     2823.82     2947.06     30.29 o 
   3   0   5      583.62      632.17     10.05 o 
   5   0   5       51.27       48.70      4.26 o 
   7   0   5       36.98       35.43      4.14 o 
   9   0   5       33.14       34.10      5.01 o 
  11   0   5       18.52       15.91      8.96 o 
 -12   1   5        0.94       -2.13      5.43 o 
 -11   1   5        8.82       10.57      5.82 o 
 -10   1   5       23.21       19.54      5.82 o 
  -9   1   5       14.74       18.49      5.65 o 
  -8   1   5       64.49       39.11      4.11 o 
  -7   1   5      457.31      462.91     10.42 o 
  -6   1   5       77.51       90.26      4.51 o 
  -5   1   5       69.50       80.94      2.81 o 
  -4   1   5      436.91      468.06      5.31 o 
  -3   1   5      686.75      696.14      5.96 o 
  -2   1   5       32.77       34.32      1.83 o 
  -1   1   5       89.61       94.62      2.30 o 
   0   1   5       52.11       41.74      1.93 o 
   1   1   5     5208.19     5355.53     37.20 o 
   2   1   5     2049.31     2114.49     15.47 o 
   3   1   5      580.32      596.67      6.47 o 
   4   1   5      836.08      879.86      9.92 o 
   5   1   5        0.86       -0.50      2.32 o 
   6   1   5        0.42        1.09      2.27 o 
   7   1   5       42.35       40.78      3.18 o 
   8   1   5        0.97        0.88      2.73 o 
   9   1   5       87.36       91.80      4.85 o 
  10   1   5       14.84       14.90      3.95 o 
  11   1   5      397.43      402.34     15.25 o 
 -12   2   5      171.89      211.25     11.07 o 
 -11   2   5       42.45       35.44      6.26 o 
 -10   2   5       58.46       63.19      6.68 o 
  -9   2   5      777.59      654.36     15.06 o 
  -8   2   5       89.68       72.44      4.59 o 
  -7   2   5      841.43      864.12     14.37 o 
  -6   2   5        2.20       -1.52      2.64 o 
  -5   2   5      433.96      486.70     11.67 o 
  -4   2   5       95.71      101.20      4.46 o 
  -3   2   5      165.62      160.69      3.89 o 
  -2   2   5      452.39      447.05      6.11 o 
  -1   2   5     2856.74     2890.02     22.75 o 
   0   2   5      288.65      298.12      4.67 o 
   1   2   5     1275.44     1224.93      9.95 o 
   2   2   5      829.20      897.43      8.97 o 
   3   2   5      177.04      202.96      4.62 o 
   4   2   5       91.26       92.32      3.42 o 
   5   2   5        4.20        3.22      2.39 o 
   6   2   5      320.31      325.13      6.67 o 
   7   2   5       39.60       38.47      2.89 o 
   8   2   5      140.27      142.26      5.18 o 
   9   2   5       51.15       48.80      4.13 o 
  10   2   5       64.31       74.48      7.44 o 
  11   2   5      682.07      718.24     14.06 o 
 -12   3   5       11.98       17.52      6.26 o 
 -11   3   5        0.84        4.88      7.39 o 
 -10   3   5        6.64        6.54      4.42 o 
  -9   3   5       10.03        0.63      3.55 o 
  -8   3   5       24.61       23.27      4.77 o 
  -7   3   5       29.46       26.79      3.70 o 
  -6   3   5      220.06      207.41      5.02 o 
  -5   3   5      349.75      358.56      5.77 o 
  -4   3   5     2264.78     2248.85     18.52 o 
  -3   3   5     1829.72     1943.95     14.62 o 
  -2   3   5     1180.58     1188.83      9.70 o 
  -1   3   5      226.05      207.57      3.72 o 
   0   3   5     1483.92     1463.92     12.22 o 
   1   3   5       67.85       67.37      2.82 o 
   2   3   5       61.50       66.59      2.54 o 
   3   3   5      141.58      130.01      3.63 o 
   4   3   5      137.62      140.14      6.29 o 
   5   3   5       77.24       63.00      3.36 o 
   6   3   5        0.01       -2.30      2.30 o 
   7   3   5       66.77       64.88      4.08 o 
   8   3   5       15.88       13.75      3.92 o 
   9   3   5       67.77       78.71      4.59 o 
  10   3   5       46.18       38.96      4.44 o 
  11   3   5      185.11      173.83      7.71 o 
 -12   4   5       25.45       40.82      7.80 o 
 -11   4   5       20.01       14.83      6.55 o 
 -10   4   5        3.94        2.12      3.95 o 
  -9   4   5      483.87      463.98      9.41 o 
  -8   4   5      405.55      356.24      8.45 o 
  -7   4   5      326.80      309.26      7.21 o 
  -6   4   5        1.53        2.61      2.52 o 
  -5   4   5        0.07       -1.49      1.74 o 
  -4   4   5      256.91      264.28      3.85 o 
  -3   4   5      736.87      738.78      8.45 o 
  -2   4   5      763.39      772.54      7.54 o 
  -1   4   5      491.57      528.00      4.53 o 
   0   4   5       38.88       40.59      1.67 o 
   1   4   5      357.38      339.71      4.63 o 
   2   4   5       33.87       31.83      2.26 o 
   3   4   5      303.75      337.80      4.91 o 
   4   4   5      112.82      123.21      4.17 o 
   5   4   5       90.94       79.86      4.31 o 
   6   4   5      875.62      892.05     10.53 o 
   7   4   5       22.97       33.76      3.61 o 
   8   4   5      148.81      157.29      5.64 o 
   9   4   5      196.06      196.75      6.94 o 
  10   4   5       43.84       35.91      4.78 o 
 -12   5   5      241.98      292.18      8.58 o 
 -11   5   5      101.29      137.26      6.76 o 
 -10   5   5        8.03        9.69      3.77 o 
  -9   5   5        1.56       -0.61      3.15 o 
  -8   5   5       38.63       27.51      3.33 o 
  -7   5   5      712.49      684.65      9.65 o 
  -6   5   5      160.05      129.36      6.53 o 
  -5   5   5        9.56        7.17      2.89 o 
  -4   5   5     2069.43     2146.15     18.58 o 
  -3   5   5      539.55      497.47      5.22 o 
  -2   5   5      278.29      308.26      5.06 o 
  -1   5   5      288.90      287.70      5.00 o 
   0   5   5      187.88      169.98      3.91 o 
   1   5   5      429.47      441.28      6.29 o 
   2   5   5      338.90      351.20      4.90 o 
   3   5   5       36.60       36.75      3.20 o 
   4   5   5        1.52       -2.02      2.93 o 
   5   5   5      178.35      201.48      5.96 o 
   6   5   5       43.05       41.74      3.68 o 
   7   5   5      480.96      493.11      8.68 o 
   8   5   5      227.26      218.14      8.27 o 
   9   5   5       55.39       51.81      5.07 o 
  10   5   5      381.83      372.73     11.97 o 
 -11   6   5       81.78       99.09     10.13 o 
 -10   6   5      202.62      231.81     10.70 o 
  -9   6   5        0.09        4.18      4.97 o 
  -8   6   5      716.56      652.11     22.52 o 
  -7   6   5      184.61      161.77     13.74 o 
  -6   6   5      454.30      415.00     10.37 o 
  -5   6   5      276.87      275.01      7.04 o 
  -4   6   5       28.75       32.51      2.75 o 
  -3   6   5        6.32        7.85      1.68 o 
  -2   6   5      199.41      222.67      3.99 o 
  -1   6   5      306.31      310.68      5.76 o 
   0   6   5       35.75       44.23      3.35 o 
   1   6   5      901.27      919.69     15.54 o 
   2   6   5      708.28      673.60      7.53 o 
   3   6   5      167.70      172.97      7.60 o 
   4   6   5      131.05      157.20      8.66 o 
   5   6   5      156.25      155.75      5.01 o 
   6   6   5      214.02      216.22      9.01 o 
   7   6   5      214.99      206.68      6.80 o 
   8   6   5        8.52        9.60      3.84 o 
   9   6   5       18.39       26.78      4.64 o 
  10   6   5       22.58       26.34      4.92 o 
 -11   7   5       29.45       24.35     11.30 o 
 -10   7   5      203.26      219.27     14.78 o 
  -9   7   5      176.19      164.73     11.02 o 
  -8   7   5       11.90        7.35      4.79 o 
  -7   7   5     1352.78     1266.92     19.38 o 
  -6   7   5        0.03        1.01      3.95 o 
  -5   7   5      276.95      270.88      7.37 o 
  -4   7   5      128.18      127.86      7.03 o 
  -3   7   5      434.38      446.41     11.45 o 
  -2   7   5      147.22      158.70      4.99 o 
  -1   7   5      500.03      520.96      9.51 o 
   0   7   5      231.84      230.13      4.06 o 
   1   7   5      998.62     1085.82     10.34 o 
   2   7   5      355.76      359.64      6.02 o 
   3   7   5      190.62      179.82      5.55 o 
   4   7   5       17.83       27.43      3.09 o 
   5   7   5       11.14       14.73      2.72 o 
   6   7   5      380.75      396.74      8.06 o 
   7   7   5       53.29       48.91      4.32 o 
   8   7   5       45.83       45.18      4.69 o 
   9   7   5       71.57       79.73      5.58 o 
  10   7   5       15.34        9.71      4.43 o 
 -11   8   5        3.79        9.57     10.44 o 
 -10   8   5        3.99        1.16      8.70 o 
  -9   8   5        7.58       12.73      6.68 o 
  -8   8   5        0.56        6.35      6.09 o 
  -7   8   5      369.92      340.21     12.50 o 
  -6   8   5      139.36      104.09      8.26 o 
  -5   8   5      180.38      187.06      7.93 o 
  -4   8   5      233.88      265.57     16.96 o 
  -3   8   5      189.66      202.73      5.58 o 
  -2   8   5       41.56       55.27      3.50 o 
  -1   8   5      681.57      697.40      8.32 o 
   0   8   5      347.32      365.16      6.78 o 
   1   8   5      242.74      249.16      5.47 o 
   2   8   5       54.60       44.54      3.27 o 
   3   8   5      108.04      126.58      3.76 o 
   4   8   5       43.42       45.88      2.89 o 
   5   8   5       67.56       65.67      4.05 o 
   6   8   5      298.40      290.56      6.71 o 
   7   8   5      582.13      577.96     17.12 o 
   8   8   5        1.88       -2.59      4.26 o 
   9   8   5       29.82       34.49      4.23 o 
  10   8   5       27.38       31.51      4.38 o 
 -11   9   5        5.35        6.12      7.71 o 
 -10   9   5      155.75      138.96     11.26 o 
  -9   9   5        3.56       -6.09      6.26 o 
  -8   9   5       19.67       17.31      6.68 o 
  -7   9   5      100.82       97.09      8.54 o 
  -6   9   5      273.14      271.53     11.74 o 
  -5   9   5       81.95       75.66      5.57 o 
  -4   9   5     1543.20     1525.43     15.31 o 
  -3   9   5      123.77      114.18      4.55 o 
  -2   9   5      579.20      575.92      7.75 o 
  -1   9   5       21.42       22.48      2.76 o 
   0   9   5      174.01      181.03      3.77 o 
   1   9   5      156.57      179.62      6.45 o 
   2   9   5      145.76      154.33      7.42 o 
   3   9   5       29.90       29.21      4.30 o 
   4   9   5        0.02       -2.37      2.37 o 
   5   9   5        7.26        6.98      4.02 o 
   6   9   5       59.68       68.01      5.52 o 
   7   9   5       10.43       14.03      5.86 o 
   8   9   5       73.93       90.07      6.67 o 
   9   9   5      261.77      245.73     10.00 o 
 -10  10   5       56.31       61.42      8.98 o 
  -9  10   5       26.56       45.76      7.88 o 
  -8  10   5        0.37       -5.63      5.63 o 
  -7  10   5        3.03        5.91      5.79 o 
  -6  10   5      218.04      211.03      9.97 o 
  -5  10   5      246.60      238.77      8.41 o 
  -4  10   5       26.40       25.17      4.39 o 
  -3  10   5       82.06       87.96      4.06 o 
  -2  10   5       52.54       51.81      2.61 o 
  -1  10   5      142.70      141.08      5.71 o 
   0  10   5       18.67       21.18      4.84 o 
   1  10   5       34.06       41.17      7.04 o 
   2  10   5      208.51      211.77      7.31 o 
   3  10   5       14.86       17.89      3.97 o 
   4  10   5       46.92       38.79      6.35 o 
   5  10   5      121.90      118.13      5.44 o 
   6  10   5      234.19      237.27     13.05 o 
   7  10   5      741.10      709.42     13.26 o 
   8  10   5      320.92      329.14     12.55 o 
   9  10   5       97.85       89.08      7.36 o 
 -10  11   5       52.11       62.79      9.16 o 
  -9  11   5        1.04        3.11      6.26 o 
  -8  11   5       27.07       22.43      9.57 o 
  -7  11   5      111.66      119.18     14.35 o 
  -6  11   5        4.50       10.16      6.52 o 
  -5  11   5      248.38      238.58      8.41 o 
  -4  11   5        3.40        5.48      3.96 o 
  -3  11   5      528.78      564.85      8.23 o 
  -2  11   5     1002.33      966.59     15.65 o 
  -1  11   5      441.55      428.73     10.82 o 
   0  11   5      218.98      219.73     11.14 o 
   1  11   5       10.19       10.27      4.97 o 
   2  11   5        1.89       -3.32      4.84 o 
   3  11   5       36.98       44.18     10.00 o 
   4  11   5      103.92      103.43      7.98 o 
   5  11   5        4.88        7.17      5.98 o 
   6  11   5        0.27        2.47      2.99 o 
   7  11   5      133.16      129.00      9.25 o 
   8  11   5        1.16       -1.02      5.40 o 
  -9  12   5        0.42        4.27      6.58 o 
  -8  12   5      171.64      199.41     16.52 o 
  -7  12   5       65.47       63.83      7.24 o 
  -6  12   5      351.26      342.07     11.19 o 
  -5  12   5      116.51      105.52      6.70 o 
  -4  12   5      676.07      683.71     11.53 o 
  -3  12   5      258.29      267.42      8.34 o 
  -2  12   5      108.96      114.71      7.15 o 
  -1  12   5      522.38      509.55     12.36 o 
   0  12   5      690.54      672.12     14.04 o 
   1  12   5       44.52       37.21      5.84 o 
   2  12   5        6.61        6.89      6.34 o 
   3  12   5       67.14       73.69      7.35 o 
   4  12   5      128.55      129.96      8.86 o 
   5  12   5      292.05      273.38     11.97 o 
   6  12   5       94.05       87.04      8.66 o 
   7  12   5      111.96      108.48      9.94 o 
   8  12   5      132.75      145.57     10.14 o 
  -9  13   5       59.87       61.89     12.17 o 
  -8  13   5       26.96       35.70      8.26 o 
  -7  13   5      284.93      333.68     11.97 o 
  -6  13   5        7.38        4.06      4.78 o 
  -5  13   5       23.13       32.09      7.67 o 
  -4  13   5       91.07       84.93     13.91 o 
  -3  13   5       66.94       57.69      6.49 o 
  -2  13   5      570.46      543.85     13.42 o 
  -1  13   5       67.44       67.82      6.35 o 
   0  13   5        0.00       -4.25      5.43 o 
   1  13   5       20.17        8.14      6.08 o 
   2  13   5      464.35      463.01     13.31 o 
   3  13   5      587.99      547.58     23.23 o 
   4  13   5      225.05      243.83     15.50 o 
   5  13   5       76.92       94.12     13.99 o 
   6  13   5       25.58       25.57      8.93 o 
   7  13   5       25.13       15.26      7.28 o 
  -8  14   5      179.36      216.17     13.04 o 
  -7  14   5        0.94       -1.40      5.65 o 
  -6  14   5       93.21       87.83     15.65 o 
  -5  14   5        0.88        4.07      7.67 o 
  -4  14   5       17.42       13.77      8.70 o 
  -3  14   5        4.85        3.26      6.52 o 
  -2  14   5       81.00       67.28      5.97 o 
  -1  14   5       92.53       79.56      6.99 o 
   0  14   5        9.09        6.96      6.68 o 
   1  14   5       52.06       55.35      8.28 o 
   2  14   5      414.95      387.15     12.67 o 
   3  14   5      165.83      159.48      9.84 o 
   4  14   5       84.09       80.68      8.44 o 
   5  14   5        4.35       -0.43      6.52 o 
   6  14   5       25.74       25.57      7.79 o 
   7  14   5        1.77        1.53      7.23 o 
  -7  15   5       58.39       83.48     16.52 o 
  -6  15   5      145.61      140.01     18.26 o 
  -5  15   5        3.83       11.04      7.92 o 
  -4  15   5      149.46      166.51     13.48 o 
  -3  15   5       87.23      105.83     10.75 o 
  -2  15   5        0.24        3.18      4.63 o 
  -1  15   5        1.86        3.00      4.55 o 
   0  15   5        2.15        8.57      6.26 o 
   1  15   5       25.64       33.47     11.30 o 
   2  15   5       37.16       32.31      7.92 o 
   3  15   5       65.71       74.58      8.16 o 
   4  15   5        1.10        2.43      6.77 o 
   5  15   5       30.32       32.78      9.16 o 
   6  15   5        5.66        7.47      7.03 o 
  -6  16   5        6.96       27.83     13.91 o 
  -5  16   5        1.46       -0.14      7.30 o 
  -4  16   5        4.98       11.53      8.28 o 
  -3  16   5       64.28       62.70      8.90 o 
  -2  16   5       10.41       12.03      7.30 o 
  -1  16   5      101.57      111.57      7.37 o 
   0  16   5       27.50       24.73      7.67 o 
   1  16   5        8.39        6.09      7.30 o 
   2  16   5       24.79       26.35      8.28 o 
   3  16   5      139.03      137.89     17.39 o 
   4  16   5       11.65       17.45      8.42 o 
   5  16   5      255.32      268.52     13.87 o 
  -5  17   5        0.54        7.83      8.77 o 
  -4  17   5        2.78       22.67      9.16 o 
  -3  17   5      128.20      162.54     13.21 o 
  -2  17   5       42.05       55.95     10.00 o 
  -1  17   5        1.66        5.24      6.18 o 
   0  17   5       36.68       37.20      8.54 o 
   1  17   5       11.36        0.31      7.83 o 
   2  17   5       11.36       18.86      7.92 o 
   3  17   5       50.49       38.61      9.16 o 
   4  17   5        3.04       12.55      8.70 o 
  -4  18   5       48.47       22.53      9.40 o 
  -3  18   5       33.54        6.52     10.87 o 
  -2  18   5       25.81       28.37      9.13 o 
  -1  18   5       25.34       21.87      8.28 o 
   0  18   5       30.83       41.60      8.00 o 
   1  18   5      116.76      121.74     11.98 o 
   2  18   5      242.84      233.13     15.37 o 
 -12   0   6       52.07       73.92     11.30 o 
 -10   0   6        3.11       12.17      7.83 o 
  -8   0   6      824.80      705.25     21.74 o 
  -6   0   6      114.85      144.60      8.26 o 
  -4   0   6      697.46      738.08     10.10 o 
  -2   0   6      175.33      217.51      4.47 o 
   0   0   6       60.50       68.22      3.14 o 
   2   0   6     5028.47     5186.37     45.27 o 
   4   0   6      253.06      297.56     12.54 o 
   6   0   6      396.21      388.33     15.31 o 
   8   0   6       27.23       31.36      5.29 o 
  10   0   6      475.87      509.13     37.83 o 
 -12   1   6       39.82       34.16      7.05 o 
 -11   1   6       13.27       21.83      6.06 o 
 -10   1   6      102.58      109.07      8.28 o 
  -9   1   6       90.52       91.98      7.83 o 
  -8   1   6        0.57       -3.06      3.95 o 
  -7   1   6       63.63       67.31      4.20 o 
  -6   1   6       38.32       34.69      3.53 o 
  -5   1   6     1022.50      949.96      8.97 o 
  -4   1   6      303.34      302.86      4.82 o 
  -3   1   6      765.08      793.32      7.20 o 
  -2   1   6      506.43      530.02      5.76 o 
  -1   1   6      591.15      645.48      6.27 o 
   0   1   6     1243.45     1264.80     10.16 o 
   1   1   6     1298.55     1282.59     10.59 o 
   2   1   6    14851.75    15087.98     91.78 o 
   3   1   6      509.66      549.84      6.67 o 
   4   1   6      189.64      200.69      4.86 o 
   5   1   6      143.83      134.74      4.40 o 
   6   1   6       33.85       36.95      3.27 o 
   7   1   6       10.85       16.31      3.10 o 
   8   1   6       16.08       11.56      3.42 o 
   9   1   6        1.17       -2.45      3.66 o 
  10   1   6        0.07       -3.93      3.96 o 
 -12   2   6       18.02       13.31      6.06 o 
 -11   2   6      133.36      140.60      9.40 o 
 -10   2   6       22.92       34.06     13.04 o 
  -9   2   6        0.00       -1.19      3.95 o 
  -8   2   6      144.31      155.88      6.89 o 
  -7   2   6      507.32      524.76      9.25 o 
  -6   2   6      304.28      290.96      9.34 o 
  -5   2   6       86.50       91.24      8.39 o 
  -4   2   6       19.63       32.68      2.35 o 
  -3   2   6     1302.84     1434.32     12.29 o 
  -2   2   6       59.30       67.80      4.27 o 
  -1   2   6      655.78      659.19      7.54 o 
   0   2   6      761.33      836.52      7.67 o 
   1   2   6      498.31      537.47      5.81 o 
   2   2   6       11.08       17.36      2.07 o 
   3   2   6     2181.63     2216.08     18.04 o 
   4   2   6      358.38      389.80      6.06 o 
   5   2   6       14.35       22.14      2.86 o 
   6   2   6      229.65      211.42      5.19 o 
   7   2   6      226.29      222.68      5.71 o 
   8   2   6       52.63       50.45      4.27 o 
   9   2   6       37.65       44.54      4.54 o 
  10   2   6       18.94        6.18      4.30 o 
 -12   3   6       84.13      110.55      8.77 o 
 -11   3   6       87.20       82.42      7.52 o 
 -10   3   6        4.32       -1.66      4.21 o 
  -9   3   6       21.15       15.04      4.33 o 
  -8   3   6      121.33       91.94      5.13 o 
  -7   3   6       99.49       90.87      4.90 o 
  -6   3   6     1147.40     1113.73     13.58 o 
  -5   3   6      227.12      224.26      4.86 o 
  -4   3   6       86.79       97.08      3.16 o 
  -3   3   6      923.88      994.56      8.52 o 
  -2   3   6      715.71      729.97      7.46 o 
  -1   3   6       13.89       12.19      1.62 o 
   0   3   6      372.25      383.14      5.64 o 
   1   3   6       44.07       46.18      2.26 o 
   2   3   6       57.92       66.81      2.72 o 
   3   3   6       47.52       47.24      2.91 o 
   4   3   6        1.83        2.09      2.42 o 
   5   3   6      266.98      270.16      7.74 o 
   6   3   6       13.33       13.12      3.12 o 
   7   3   6      299.92      303.59      9.17 o 
   8   3   6       39.53       43.07      4.59 o 
   9   3   6       61.91       71.00      4.96 o 
  10   3   6      197.09      211.37     10.44 o 
 -12   4   6      178.57      228.74     20.00 o 
 -11   4   6        0.39        1.88      4.52 o 
 -10   4   6       11.34       10.45      5.13 o 
  -9   4   6       38.67       49.31      7.32 o 
  -8   4   6      484.66      401.99      9.35 o 
  -7   4   6      220.58      209.07      6.29 o 
  -6   4   6      599.78      583.27      9.09 o 
  -5   4   6        8.89       12.94      2.47 o 
  -4   4   6       67.44       64.23      2.64 o 
  -3   4   6      566.36      662.92      6.92 o 
  -2   4   6      843.33      936.43      8.32 o 
  -1   4   6       50.50       45.48      1.82 o 
   0   4   6      274.06      276.47      3.82 o 
   1   4   6      288.94      301.62      7.11 o 
   2   4   6      131.58      135.75      3.92 o 
   3   4   6      240.00      243.89      4.74 o 
   4   4   6      114.93      113.93      4.61 o 
   5   4   6       39.77       43.72      4.33 o 
   6   4   6       43.64       37.62      3.41 o 
   7   4   6        5.85        5.61      3.29 o 
   8   4   6       14.04       11.42      3.96 o 
   9   4   6       10.26       12.10      4.65 o 
  10   4   6      117.75      130.39      7.37 o 
 -12   5   6       23.81       30.92      8.28 o 
 -11   5   6       30.83       28.42      6.90 o 
 -10   5   6       41.32       39.91      4.31 o 
  -9   5   6       76.92       59.39      4.90 o 
  -8   5   6       13.54       18.03      3.89 o 
  -7   5   6      423.76      407.33     11.77 o 
  -6   5   6      592.16      544.47     16.42 o 
  -5   5   6        0.07       -2.70      2.70 o 
  -4   5   6      238.35      256.60      5.57 o 
  -3   5   6       50.34       67.45      3.53 o 
  -2   5   6      289.24      315.91      5.01 o 
  -1   5   6      161.09      155.14      4.00 o 
   0   5   6      171.74      169.34      4.14 o 
   1   5   6       31.41       32.72      2.05 o 
   2   5   6      461.16      442.64      6.88 o 
   3   5   6       48.41       53.08      3.54 o 
   4   5   6      120.52      138.06      4.72 o 
   5   5   6        0.08       -1.66      3.24 o 
   6   5   6       15.01       15.92      3.26 o 
   7   5   6       20.89       11.31      3.60 o 
   8   5   6       54.58       55.05      6.81 o 
   9   5   6        0.21        0.19      4.18 o 
  10   5   6       55.77       48.68      5.76 o 
 -11   6   6      371.68      406.18     16.96 o 
 -10   6   6       59.81       42.77      7.99 o 
  -9   6   6      292.93      301.37     10.85 o 
  -8   6   6       13.91        8.36      4.57 o 
  -7   6   6      198.01      237.01     14.24 o 
  -6   6   6      152.36      135.98      6.68 o 
  -5   6   6      117.60      109.73      5.27 o 
  -4   6   6      408.95      401.22     10.82 o 
  -3   6   6      449.11      520.41      6.38 o 
  -2   6   6      916.32      941.43     12.38 o 
  -1   6   6       74.81       95.88      4.44 o 
   0   6   6      127.89      142.14      5.32 o 
   1   6   6      196.66      179.41      3.99 o 
   2   6   6       88.55       93.81      3.46 o 
   3   6   6        6.73       15.36      5.65 o 
   4   6   6       13.24       12.05      2.79 o 
   5   6   6      616.19      606.11      8.88 o 
   6   6   6       47.80       40.76      5.22 o 
   7   6   6      135.44      114.91      5.90 o 
   8   6   6        8.25        8.31      4.47 o 
   9   6   6       73.34       76.28      5.67 o 
  10   6   6       52.86       61.78      8.17 o 
 -11   7   6       14.27       12.31      7.67 o 
 -10   7   6        9.84        9.41      7.05 o 
  -9   7   6        0.27       -4.97      4.97 o 
  -8   7   6       38.46       25.45      5.34 o 
  -7   7   6       11.55       18.44      6.11 o 
  -6   7   6      339.90      370.34      9.84 o 
  -5   7   6      385.18      338.75      8.00 o 
  -4   7   6       32.23       40.94      4.01 o 
  -3   7   6       37.82       33.39      2.98 o 
  -2   7   6     1101.44     1174.03     13.63 o 
  -1   7   6     1000.52      996.75     11.24 o 
   0   7   6      271.99      284.98      9.16 o 
   1   7   6      216.36      236.05      7.04 o 
   2   7   6      394.77      435.61      7.98 o 
   3   7   6       36.54       42.40      4.67 o 
   4   7   6      160.98      190.48      7.85 o 
   5   7   6       61.69       65.60      3.96 o 
   6   7   6       95.78       89.41      4.52 o 
   7   7   6      127.73      115.22      5.65 o 
   8   7   6      106.10      100.38      5.72 o 
   9   7   6       50.83       37.82      4.96 o 
 -11   8   6        0.09       -6.09      9.57 o 
 -10   8   6       59.51       75.42      9.40 o 
  -9   8   6        3.38       10.99      6.68 o 
  -8   8   6       87.63       59.81      7.92 o 
  -7   8   6      448.36      402.02     13.49 o 
  -6   8   6       86.76       68.66      7.05 o 
  -5   8   6      266.48      248.82     12.12 o 
  -4   8   6      172.66      155.92      7.52 o 
  -3   8   6        0.12        4.35      2.76 o 
  -2   8   6      221.32      180.80      6.61 o 
  -1   8   6      653.56      637.51     12.07 o 
   0   8   6      183.74      200.07      5.50 o 
   1   8   6      261.99      271.84      6.82 o 
   2   8   6        2.42        2.48      2.75 o 
   3   8   6        7.51        4.74      1.86 o 
   4   8   6      315.42      315.20      7.71 o 
   5   8   6       95.53      101.99      4.18 o 
   6   8   6      815.43      825.38     17.55 o 
   7   8   6        0.15        0.66      3.72 o 
   8   8   6        4.94       -1.78      3.45 o 
   9   8   6       67.00       63.22      7.59 o 
 -11   9   6       32.21       31.31     11.30 o 
 -10   9   6        0.08       -3.86      6.89 o 
  -9   9   6       48.69       69.06     10.44 o 
  -8   9   6      151.73      187.92     11.26 o 
  -7   9   6      108.98       67.11      7.52 o 
  -6   9   6      228.61      228.51     15.22 o 
  -5   9   6      424.47      445.05     12.96 o 
  -4   9   6      275.52      256.60      8.19 o 
  -3   9   6       36.36       38.20      3.73 o 
  -2   9   6      300.08      314.85      6.89 o 
  -1   9   6       23.01       23.03      3.77 o 
   0   9   6       29.91       36.24      3.62 o 
   1   9   6       32.21       37.12      3.45 o 
   2   9   6      250.95      259.91      6.25 o 
   3   9   6      111.98      114.95      4.62 o 
   4   9   6       59.97       66.65      4.08 o 
   5   9   6       29.38       36.63      3.45 o 
   6   9   6      318.26      351.20     11.23 o 
   7   9   6       12.53        7.96      3.23 o 
   8   9   6       55.71       59.51      4.02 o 
   9   9   6        1.29        5.28      5.33 o 
 -10  10   6        2.11        4.86      7.08 o 
  -9  10   6       21.87        6.39      6.58 o 
  -8  10   6        0.66        0.70      7.39 o 
  -7  10   6       78.54       79.53      7.71 o 
  -6  10   6        0.10        2.22      5.14 o 
  -5  10   6       96.00       86.80      6.12 o 
  -4  10   6       10.25        8.31      5.21 o 
  -3  10   6      931.52      898.27     14.71 o 
  -2  10   6     2644.54     2628.15     29.54 o 
  -1  10   6       25.48       24.42      3.89 o 
   0  10   6        8.85        6.29      2.76 o 
   1  10   6        5.23       11.95      3.97 o 
   2  10   6        0.00       -4.31      5.77 o 
   3  10   6       58.32       74.12      6.28 o 
   4  10   6       20.01       21.53      5.75 o 
   5  10   6        0.02       -2.90      2.90 o 
   6  10   6      931.91      912.03     14.73 o 
   7  10   6      161.50      160.02     12.93 o 
   8  10   6       12.27       10.80      5.17 o 
 -10  11   6        1.38       -6.58      6.58 o 
  -9  11   6        0.44        2.80     16.52 o 
  -8  11   6      176.98      177.40     11.07 o 
  -7  11   6       71.04       85.36      8.03 o 
  -6  11   6        2.82        7.04      4.42 o 
  -5  11   6        2.19        2.62      4.29 o 
  -4  11   6      343.25      343.34     13.70 o 
  -3  11   6      200.08      218.07      9.79 o 
  -2  11   6       69.13       73.16      3.78 o 
  -1  11   6       11.69       16.83     10.00 o 
   0  11   6      408.36      412.80     11.35 o 
   1  11   6       12.48       14.39      5.12 o 
   2  11   6       51.52       44.74      4.75 o 
   3  11   6       13.64       19.92      5.75 o 
   4  11   6        9.67        7.12      9.59 o 
   5  11   6      296.04      292.62     12.30 o 
   6  11   6      537.89      523.38     15.66 o 
   7  11   6      159.24      154.72      7.26 o 
   8  11   6       31.10       33.72      5.40 o 
  -9  12   6      132.09      138.97     13.04 o 
  -8  12   6        3.50       -4.02      9.57 o 
  -7  12   6       16.91       32.18      6.14 o 
  -6  12   6       36.42       30.91     10.16 o 
  -5  12   6       16.22       10.21      5.59 o 
  -4  12   6        6.76        7.46      4.39 o 
  -3  12   6      323.88      323.47      6.96 o 
  -2  12   6      199.71      189.33     10.80 o 
  -1  12   6       78.72       70.95      7.67 o 
   0  12   6       28.57       30.62      5.52 o 
   1  12   6      147.45      153.54      8.36 o 
   2  12   6      210.07      226.57     12.82 o 
   3  12   6        5.44       13.31      5.89 o 
   4  12   6      281.55      276.86     24.11 o 
   5  12   6       72.26       72.92      8.29 o 
   6  12   6      178.02      170.27     10.97 o 
   7  12   6      583.55      615.21     18.16 o 
  -9  13   6       60.11       60.05      8.28 o 
  -8  13   6      158.98      169.02     12.17 o 
  -7  13   6       70.40       88.21      7.60 o 
  -6  13   6       15.55       11.10      4.68 o 
  -5  13   6       54.81       41.40      4.45 o 
  -4  13   6       67.64       73.11     12.61 o 
  -3  13   6       16.89       23.00     13.91 o 
  -2  13   6      230.76      233.06     12.87 o 
  -1  13   6       40.11       37.81      7.05 o 
   0  13   6       15.89       16.09      6.76 o 
   1  13   6      198.30      181.27     10.75 o 
   2  13   6      611.87      573.83     14.89 o 
   3  13   6        0.03       -2.93      5.75 o 
   4  13   6       32.38       33.14      7.03 o 
   5  13   6       88.20       86.20      8.80 o 
   6  13   6        3.21       -5.43      9.48 o 
   7  13   6        8.11        3.37      7.27 o 
  -8  14   6       67.08       71.13      7.60 o 
  -7  14   6      106.23      127.97      7.85 o 
  -6  14   6        1.59        5.12      3.17 o 
  -5  14   6        0.28        4.31      6.96 o 
  -4  14   6        1.27       -2.87      6.06 o 
  -3  14   6        0.16       -4.48      6.06 o 
  -2  14   6      217.83      195.22     12.87 o 
  -1  14   6       16.22       21.17      7.05 o 
   0  14   6      377.25      391.24     22.18 o 
   1  14   6       38.53       48.86      7.92 o 
   2  14   6       11.53        5.28      5.98 o 
   3  14   6      149.27      155.25     10.02 o 
   4  14   6      118.56      133.32      9.81 o 
   5  14   6       11.70        8.19      6.98 o 
   6  14   6       31.48       36.94      8.41 o 
  -7  15   6        4.66      -11.30     11.30 o 
  -6  15   6       40.60       42.72      9.52 o 
  -5  15   6       15.37        6.96      7.30 o 
  -4  15   6       12.75       27.02      7.92 o 
  -3  15   6        0.75       -4.35      6.68 o 
  -2  15   6      154.66      155.90     11.68 o 
  -1  15   6        5.33       14.07     12.61 o 
   0  15   6       45.44       43.75      7.99 o 
   1  15   6      402.72      379.05     15.34 o 
   2  15   6       20.97       40.38      8.28 o 
   3  15   6      155.41      159.88     10.37 o 
   4  15   6       80.35       95.16     11.57 o 
   5  15   6        2.04        5.05      7.39 o 
  -6  16   6       40.68       15.65     13.91 o 
  -5  16   6      138.05      153.19     18.70 o 
  -4  16   6       72.07       70.62      9.78 o 
  -3  16   6        7.82       11.97      7.92 o 
  -2  16   6        6.90       16.09     13.48 o 
  -1  16   6      120.89      110.73     11.36 o 
   0  16   6        1.30        4.35     10.00 o 
   1  16   6       62.62       79.98     12.61 o 
   2  16   6        6.86       10.57      7.52 o 
   3  16   6        0.51        5.42      8.26 o 
   4  16   6      250.77      227.96     12.49 o 
  -5  17   6      148.74      151.67     16.52 o 
  -4  17   6        0.85       20.36      9.57 o 
  -3  17   6       76.43       79.06     24.35 o 
  -2  17   6       12.48       34.55      9.16 o 
  -1  17   6      228.74      229.19     14.72 o 
   0  17   6       56.84       62.61     13.04 o 
   1  17   6       35.34       32.81      8.77 o 
   2  17   6        5.21       11.85     13.48 o 
   3  17   6        1.03       -1.99      8.35 o 
  -3  18   6       11.61       18.67      8.54 o 
  -2  18   6       50.60       29.24     22.18 o 
  -1  18   6        7.54        8.29      7.92 o 
   0  18   6        2.88       -6.89      6.89 o 
   1  18   6      108.41      110.36     11.98 o 
 -11   0   7        1.06       -3.48      7.83 o 
  -9   0   7      535.80      447.85     18.26 o 
  -7   0   7     1723.98     1614.86     36.52 o 
  -5   0   7      709.40      657.12     30.44 o 
  -3   0   7      502.11      544.33      6.38 o 
  -1   0   7      480.78      574.79      8.27 o 
   1   0   7     6096.60     6392.27    171.30 o 
   3   0   7       27.50       16.30      3.76 o 
   5   0   7      300.97      341.66      8.92 o 
   7   0   7       29.76       31.70      8.28 o 
   9   0   7      128.48      120.18      7.77 o 
 -12   1   7       10.46        6.09      6.15 o 
 -11   1   7       11.35        9.66      5.43 o 
 -10   1   7      152.40      151.23      9.52 o 
  -9   1   7      161.60      169.64     17.39 o 
  -8   1   7      504.66      452.59     24.78 o 
  -7   1   7     3267.80     3114.75     34.93 o 
  -6   1   7      355.84      324.29     12.08 o 
  -5   1   7        1.66       -0.35      2.26 o 
  -4   1   7      248.76      221.79      5.03 o 
  -3   1   7      218.76      209.67      3.93 o 
  -2   1   7        0.00       -0.16      1.42 o 
  -1   1   7        6.93        9.02      1.73 o 
   0   1   7     2457.27     2514.80     18.00 o 
   1   1   7     1971.02     2048.15     14.73 o 
   2   1   7     1180.32     1129.10     10.45 o 
   3   1   7       66.95       66.18      3.39 o 
   4   1   7        0.17       -2.45      2.45 o 
   5   1   7      201.57      215.81      6.20 o 
   6   1   7      958.37      922.43     11.25 o 
   7   1   7        6.01        5.59      3.09 o 
   8   1   7      102.35       92.69      4.66 o 
   9   1   7       31.55       28.68      4.35 o 
  10   1   7        6.61       -2.12      4.19 o 
 -12   2   7        4.87       11.30     13.04 o 
 -11   2   7       21.11       32.03      6.06 o 
 -10   2   7        0.00       -0.70      4.58 o 
  -9   2   7       66.35       70.29      6.68 o 
  -8   2   7       51.51       44.96      4.72 o 
  -7   2   7       79.48       73.49      5.24 o 
  -6   2   7       52.36       47.15      6.06 o 
  -5   2   7      133.43      134.67      7.67 o 
  -4   2   7        2.44        0.32      2.03 o 
  -3   2   7      243.33      271.68      4.72 o 
  -2   2   7        0.08       -1.49      1.49 o 
  -1   2   7      419.70      453.42      5.74 o 
   0   2   7      145.89      158.83      3.56 o 
   1   2   7      194.55      168.71      3.80 o 
   2   2   7       47.08       56.10      3.02 o 
   3   2   7      133.98      148.00      5.39 o 
   4   2   7        0.02        1.45      2.39 o 
   5   2   7        5.76        8.42      2.84 o 
   6   2   7        7.41       13.33      2.98 o 
   7   2   7       43.18       33.86      3.73 o 
   8   2   7       41.96       36.88      4.21 o 
   9   2   7       60.14       67.63      5.07 o 
  10   2   7       49.35       54.63      5.13 o 
 -12   3   7      153.63      177.35     18.26 o 
 -11   3   7      192.15      206.05     12.17 o 
 -10   3   7        0.00        1.07      4.21 o 
  -9   3   7       15.92       10.22      4.21 o 
  -8   3   7       42.87       35.00      4.72 o 
  -7   3   7      918.82      880.94     14.20 o 
  -6   3   7     1987.78     1884.23     19.77 o 
  -5   3   7        6.70        9.85      4.10 o 
  -4   3   7      274.19      241.49      6.52 o 
  -3   3   7        0.44       -1.54      1.68 o 
  -2   3   7       10.66        7.97      1.81 o 
  -1   3   7       51.09       50.55      2.82 o 
   0   3   7        7.27        5.99      2.05 o 
   1   3   7        8.20        7.37      1.98 o 
   2   3   7      339.96      321.82      5.19 o 
   3   3   7       74.78       79.93      3.54 o 
   4   3   7      117.67      123.07      4.31 o 
   5   3   7       14.18       10.36      2.90 o 
   6   3   7        0.80       -2.09      2.93 o 
   7   3   7      302.90      319.86      7.31 o 
   8   3   7       12.13        8.86      3.54 o 
   9   3   7        6.67        6.09      4.67 o 
  10   3   7        1.62       -4.60      4.60 o 
 -12   4   7       53.63       52.44      6.71 o 
 -11   4   7        3.95        2.88      4.50 o 
 -10   4   7       19.32       31.40      5.76 o 
  -9   4   7        8.55        6.02      4.05 o 
  -8   4   7       38.13       40.04      4.93 o 
  -7   4   7       10.44       16.64      3.33 o 
  -6   4   7      851.46      807.22     13.81 o 
  -5   4   7      109.08      111.68      4.66 o 
  -4   4   7       57.19       42.69      3.37 o 
  -3   4   7        1.31        0.36      1.82 o 
  -2   4   7     2981.58     3070.01     24.16 o 
  -1   4   7      369.63      436.43      4.97 o 
   0   4   7       79.76       80.08      2.72 o 
   1   4   7       73.69       74.86      3.53 o 
   2   4   7        5.55        9.08      2.57 o 
   3   4   7       11.33       10.92      2.41 o 
   4   4   7      148.54      157.39      5.34 o 
   5   4   7        4.23        6.98      3.18 o 
   6   4   7       16.47       20.44      3.59 o 
   7   4   7        1.69        1.64      3.49 o 
   8   4   7       59.01       65.42      5.31 o 
   9   4   7       32.02       33.18      5.38 o 
  10   4   7       30.15       27.04      5.77 o 
 -11   5   7       49.42       35.62     13.04 o 
 -10   5   7       27.25       30.52      3.75 o 
  -9   5   7       16.07       16.34      6.72 o 
  -8   5   7      160.39      151.01      6.02 o 
  -7   5   7       95.83       73.05      5.68 o 
  -6   5   7      668.41      655.65     12.53 o 
  -5   5   7       82.86       87.18      4.99 o 
  -4   5   7        2.63        0.29      2.47 o 
  -3   5   7      437.88      440.53      8.41 o 
  -2   5   7      152.13      171.11      6.00 o 
  -1   5   7       89.71       90.78      3.29 o 
   0   5   7      271.04      279.09      4.64 o 
   1   5   7       11.37       12.93      2.05 o 
   2   5   7        0.44       -1.04      2.60 o 
   3   5   7       10.93        6.03      2.95 o 
   4   5   7      338.68      350.28     11.73 o 
   5   5   7      147.40      142.94      5.33 o 
   6   5   7      336.05      314.04      8.22 o 
   7   5   7       72.80       77.99      4.97 o 
   8   5   7      134.74      130.43      6.71 o 
   9   5   7      139.47      137.79      7.16 o 
 -11   6   7       37.00       45.02      8.54 o 
 -10   6   7      121.19      146.44     23.48 o 
  -9   6   7        9.76       19.62      8.70 o 
  -8   6   7        7.32        2.64      4.67 o 
  -7   6   7       63.72       58.41      5.84 o 
  -6   6   7      146.15      139.84      7.19 o 
  -5   6   7       41.81       38.08      4.11 o 
  -4   6   7       24.25       28.59      3.22 o 
  -3   6   7       69.76       80.85      4.32 o 
  -2   6   7        8.80       10.83      2.41 o 
  -1   6   7      293.08      330.54      5.89 o 
   0   6   7       28.19       30.90      3.44 o 
   1   6   7       39.85       44.00      2.64 o 
   2   6   7      140.38      156.01      7.00 o 
   3   6   7      464.42      474.04      7.57 o 
   4   6   7      158.71      158.50      5.25 o 
   5   6   7        0.56        0.01      2.76 o 
   6   6   7       29.53       30.61      3.77 o 
   7   6   7       74.26       72.33      5.29 o 
   8   6   7       77.58       85.92      8.68 o 
   9   6   7        1.68       -2.30      4.25 o 
 -11   7   7        0.44       -1.34      6.68 o 
 -10   7   7       21.89       23.38      7.67 o 
  -9   7   7        0.00       -0.43      6.15 o 
  -8   7   7       36.87       42.99      5.98 o 
  -7   7   7        0.38       -3.79      4.33 o 
  -6   7   7      148.11      155.34      7.53 o 
  -5   7   7       82.41       76.39      4.99 o 
  -4   7   7       16.82       12.74      3.35 o 
  -3   7   7        0.00        0.45      4.01 o 
  -2   7   7      256.44      255.40      5.61 o 
  -1   7   7        7.58       10.21      3.46 o 
   0   7   7      136.24      163.79      5.97 o 
   1   7   7        2.21        1.90      3.33 o 
   2   7   7      192.81      200.11      5.35 o 
   3   7   7      112.50      132.98      4.62 o 
   4   7   7       19.54       22.81      3.11 o 
   5   7   7        0.20       -2.63      2.79 o 
   6   7   7       74.66       66.29      4.37 o 
   7   7   7        0.19       -2.67      3.61 o 
   8   7   7       12.97       15.62      4.40 o 
   9   7   7      109.14      112.27      6.52 o 
 -11   8   7       68.81       70.44     13.04 o 
 -10   8   7      262.38      300.02     19.13 o 
  -9   8   7       39.86       27.83     10.44 o 
  -8   8   7        3.43       16.05      6.68 o 
  -7   8   7      343.55      307.13     12.25 o 
  -6   8   7       90.46       96.01      7.50 o 
  -5   8   7      160.58      158.49      7.50 o 
  -4   8   7       13.19        9.37      4.16 o 
  -3   8   7      876.51      850.19     18.58 o 
  -2   8   7      299.17      310.89      8.01 o 
  -1   8   7       25.27       27.54      3.79 o 
   0   8   7      441.32      433.29      9.08 o 
   1   8   7        6.13        3.87      3.02 o 
   2   8   7      522.47      571.69      9.34 o 
   3   8   7       22.82       28.91      2.84 o 
   4   8   7       53.12       52.03      3.46 o 
   5   8   7      528.79      521.35      8.75 o 
   6   8   7       18.85       18.30      3.77 o 
   7   8   7        0.74       -0.13      4.10 o 
   8   8   7      256.45      255.83      7.81 o 
   9   8   7        6.42        1.48      4.17 o 
 -10   9   7        2.09       -4.35      8.70 o 
  -9   9   7        5.81       -1.70     10.00 o 
  -8   9   7        2.82        3.22      6.06 o 
  -7   9   7      854.92      840.26     25.22 o 
  -6   9   7        8.45        5.42      4.61 o 
  -5   9   7       65.59       65.41      5.75 o 
  -4   9   7      373.53      344.40      9.71 o 
  -3   9   7      419.00      417.88     10.10 o 
  -2   9   7       40.42       40.39      4.37 o 
  -1   9   7      773.77      770.63     11.18 o 
   0   9   7        6.46        5.18      3.01 o 
   1   9   7        0.56        2.69      3.16 o 
   2   9   7       14.89       13.66      3.37 o 
   3   9   7        7.25        2.52      3.10 o 
   4   9   7        0.61       -0.64      2.46 o 
   5   9   7        2.06        4.50      3.10 o 
   6   9   7       49.75       51.94      4.30 o 
   7   9   7      273.60      278.23      7.21 o 
   8   9   7       21.46       18.88      3.76 o 
 -10  10   7        2.81        3.48      9.57 o 
  -9  10   7       10.91        5.90      6.89 o 
  -8  10   7       77.67       74.98     12.17 o 
  -7  10   7        6.36        8.32      6.26 o 
  -6  10   7       16.63       15.57      4.72 o 
  -5  10   7      228.45      195.66      8.17 o 
  -4  10   7      253.76      243.89      8.54 o 
  -3  10   7     3388.35     3212.21     36.60 o 
  -2  10   7      588.95      618.84     25.22 o 
  -1  10   7        1.12       -0.47      5.53 o 
   0  10   7      305.73      317.25      7.50 o 
   1  10   7       64.28       67.15      5.63 o 
   2  10   7       56.35       54.07      3.62 o 
   3  10   7       12.19       15.21      2.76 o 
   4  10   7       12.00       18.14      6.13 o 
   5  10   7      265.65      266.56      9.92 o 
   6  10   7      236.20      232.30     10.04 o 
   7  10   7        1.62        5.40      4.82 o 
   8  10   7       13.86       12.56      5.15 o 
  -9  11   7       14.07        5.82      6.58 o 
  -8  11   7       59.10       57.63     13.48 o 
  -7  11   7      412.44      467.58     15.04 o 
  -6  11   7      147.75      140.09     11.05 o 
  -5  11   7      106.70       97.66      6.64 o 
  -4  11   7      343.72      316.50     12.10 o 
  -3  11   7       87.55       80.82     10.24 o 
  -2  11   7      162.75      166.38     16.52 o 
  -1  11   7       67.12       65.51      4.25 o 
   0  11   7      301.83      308.29     10.20 o 
   1  11   7      459.35      472.27     16.79 o 
   2  11   7       71.25       66.65      5.66 o 
   3  11   7      186.35      179.34      9.70 o 
   4  11   7      141.17      143.69      9.67 o 
   5  11   7       42.69       44.73      8.49 o 
   6  11   7      382.95      377.68     21.05 o 
   7  11   7       79.45       82.76      5.62 o 
   8  11   7       75.46       79.13      8.70 o 
  -9  12   7       13.60        4.24      9.13 o 
  -8  12   7       13.48       13.99      6.58 o 
  -7  12   7        5.15        5.18      5.92 o 
  -6  12   7      300.45      299.47      9.99 o 
  -5  12   7       14.52       15.62      4.95 o 
  -4  12   7      138.59      127.54      7.31 o 
  -3  12   7      452.09      446.31     10.10 o 
  -2  12   7      537.39      552.65     20.87 o 
  -1  12   7      100.58       96.62      8.54 o 
   0  12   7     1639.60     1654.43     26.75 o 
   1  12   7      201.57      178.81      9.04 o 
   2  12   7        2.77        5.16      7.16 o 
   3  12   7       42.29       51.79      6.89 o 
   4  12   7       30.23       33.36      9.09 o 
   5  12   7      450.28      454.59     14.88 o 
   6  12   7       54.50       45.16      8.64 o 
   7  12   7       42.93       38.55      8.44 o 
  -8  13   7        9.91        9.02      6.71 o 
  -7  13   7       24.17       22.41     16.96 o 
  -6  13   7      271.89      288.76     10.44 o 
  -5  13   7       17.02       21.98      6.00 o 
  -4  13   7       15.87       14.70      3.91 o 
  -3  13   7        7.28        0.00      9.57 o 
  -2  13   7       62.53       60.00     11.30 o 
  -1  13   7      108.56      101.74     13.91 o 
   0  13   7      129.25      120.88      9.84 o 
   1  13   7       13.81        5.22      5.52 o 
   2  13   7       40.97       41.93      6.99 o 
   3  13   7       27.06       22.21      6.26 o 
   4  13   7       36.27       39.17      7.55 o 
   5  13   7       81.86       83.65      9.20 o 
   6  13   7      108.83      103.99     10.10 o 
  -8  14   7        0.22       11.04      6.14 o 
  -7  14   7        1.00       -0.04     10.00 o 
  -6  14   7        1.03       -0.02      5.74 o 
  -5  14   7       68.64       59.70     10.87 o 
  -4  14   7       86.18       84.06      9.78 o 
  -3  14   7       45.28       39.43     24.35 o 
  -2  14   7       25.88       28.43      7.92 o 
  -1  14   7        4.94        8.70      8.70 o 
   0  14   7      248.74      254.87     18.70 o 
   1  14   7       98.14       91.51     10.13 o 
   2  14   7      490.28      483.42     20.11 o 
   3  14   7       53.03       59.25      8.00 o 
   4  14   7       13.89       19.83      7.14 o 
   5  14   7        2.60        3.09      7.27 o 
   6  14   7       16.12        2.56      7.79 o 
  -6  15   7       63.04       69.25     10.64 o 
  -5  15   7       31.89       27.44      8.28 o 
  -4  15   7        0.01      -11.15     12.17 o 
  -3  15   7       12.55       16.17      7.52 o 
  -2  15   7       20.01       23.31      8.70 o 
  -1  15   7      140.31      134.79     15.65 o 
   0  15   7        9.07        5.22      9.57 o 
   1  15   7        7.14        8.80      7.30 o 
   2  15   7       38.50       32.29     12.61 o 
   3  15   7       89.89       82.33      8.80 o 
   4  15   7       49.87       43.44      8.19 o 
   5  15   7        6.50        5.09      7.50 o 
  -6  16   7       77.14      109.55     15.22 o 
  -5  16   7       22.58       18.98      8.90 o 
  -4  16   7      142.44      146.15     12.59 o 
  -3  16   7      131.24      153.14     12.87 o 
  -2  16   7        0.65       -2.19      7.52 o 
  -1  16   7       62.45       72.18     13.04 o 
   0  16   7      387.89      413.93     23.48 o 
   1  16   7        2.67        5.36      7.67 o 
   2  16   7       38.01       44.35      9.16 o 
   3  16   7        8.90        6.51     16.52 o 
   4  16   7       15.99       15.29      7.93 o 
  -4  17   7        2.34        4.73      8.26 o 
  -3  17   7       40.56       55.15     23.91 o 
  -2  17   7       46.32       56.06     10.02 o 
  -1  17   7       48.11       38.81      9.52 o 
   0  17   7       89.28       94.79     15.65 o 
   1  17   7       77.52       81.74     14.78 o 
   2  17   7        0.36       16.67      8.53 o 
 -12   0   8       48.96       77.40     12.17 o 
 -10   0   8       37.16       51.31      9.57 o 
  -8   0   8       18.61       12.17      6.96 o 
  -6   0   8        5.08        2.43      4.58 o 
  -4   0   8        0.21        1.45      4.24 o 
  -2   0   8        3.92        1.16      2.28 o 
   0   0   8       61.05       58.80      6.02 o 
   2   0   8     2238.70     2272.13     26.93 o 
   4   0   8      148.53      128.93      7.47 o 
   6   0   8        2.64        1.05      4.20 o 
   8   0   8       87.09       71.55      6.69 o 
 -12   1   8        8.30       10.56      6.43 o 
 -11   1   8        0.14       -3.89      5.20 o 
 -10   1   8       34.35       35.38      6.06 o 
  -9   1   8       62.07       47.31      6.43 o 
  -8   1   8      179.59      176.91      8.90 o 
  -7   1   8      222.52      205.89      7.74 o 
  -6   1   8      693.76      681.76     12.47 o 
  -5   1   8     1542.35     1489.95     19.53 o 
  -4   1   8       69.88       69.57      2.55 o 
  -3   1   8      187.04      193.56      4.18 o 
  -2   1   8      286.16      304.55      6.51 o 
  -1   1   8        4.51        7.23      1.85 o 
   0   1   8       72.95       75.15      3.43 o 
   1   1   8      549.99      544.33      7.38 o 
   2   1   8      306.10      322.51      7.16 o 
   3   1   8      176.81      184.23      5.84 o 
   4   1   8       43.79       54.50      3.46 o 
   5   1   8      142.86      166.12      5.07 o 
   6   1   8        1.48        4.24      2.99 o 
   7   1   8       55.52       51.53      4.00 o 
   8   1   8       22.77       16.88      4.47 o 
   9   1   8        0.33       -3.87      3.87 o 
 -12   2   8       68.00       75.47      8.15 o 
 -11   2   8       71.72       79.35      7.92 o 
 -10   2   8        4.44        4.81      5.20 o 
  -9   2   8      112.55      108.52     10.00 o 
  -8   2   8       59.67       54.14      6.61 o 
  -7   2   8        1.82       -3.34      3.34 o 
  -6   2   8        0.41        4.33      3.53 o 
  -5   2   8      154.71      134.67      7.99 o 
  -4   2   8     1215.43     1210.09     13.01 o 
  -3   2   8        0.11        0.28      1.97 o 
  -2   2   8      324.05      344.01      5.27 o 
  -1   2   8       36.41       37.01      2.37 o 
   0   2   8       15.39       10.21      2.28 o 
   1   2   8      104.91      101.10      3.43 o 
   2   2   8     1677.59     1630.88     14.02 o 
   3   2   8       78.72       82.96      3.88 o 
   4   2   8       17.29       21.45      2.97 o 
   5   2   8        4.70        6.63      2.82 o 
   6   2   8       17.38       16.65      3.26 o 
   7   2   8      176.27      167.08      6.05 o 
   8   2   8       31.12       36.88      4.32 o 
   9   2   8       10.29        1.40      4.03 o 
 -11   3   8      114.23      122.17     11.74 o 
 -10   3   8        0.04       -2.07      4.80 o 
  -9   3   8       23.25       19.73      4.98 o 
  -8   3   8      110.71       89.36      6.00 o 
  -7   3   8      202.25      201.51      7.79 o 
  -6   3   8        8.23       10.29      3.68 o 
  -5   3   8      229.83      226.25      6.35 o 
  -4   3   8       13.40       13.63      3.25 o 
  -3   3   8      967.67      967.69     11.35 o 
  -2   3   8      811.77      819.44     12.50 o 
  -1   3   8      826.55      932.02     13.72 o 
   0   3   8      219.20      201.19      4.72 o 
   1   3   8        1.67        5.72      2.25 o 
   2   3   8       74.67       83.19      3.45 o 
   3   3   8      562.85      584.89      7.43 o 
   4   3   8       58.30       56.56      3.53 o 
   5   3   8        2.05        0.14      2.70 o 
   6   3   8      121.58      109.44      5.07 o 
   7   3   8      622.45      539.48      9.15 o 
   8   3   8       21.22       20.38      4.00 o 
   9   3   8      100.12       98.43      5.84 o 
 -11   4   8      169.22      213.63      9.48 o 
 -10   4   8        2.63       -3.93      4.11 o 
  -9   4   8       40.77       47.88      7.37 o 
  -8   4   8       48.32       40.11      4.61 o 
  -7   4   8      100.97      103.72      6.82 o 
  -6   4   8      999.40      934.52     12.26 o 
  -5   4   8        3.92        0.78      2.08 o 
  -4   4   8        0.05        1.81      2.05 o 
  -3   4   8      432.31      412.10      7.99 o 
  -2   4   8      105.46      109.77      3.56 o 
  -1   4   8      810.69      809.24      7.46 o 
   0   4   8        0.27        3.06      2.46 o 
   1   4   8      353.57      373.64      7.45 o 
   2   4   8        5.64        5.11      2.90 o 
   3   4   8        4.19        5.95      2.72 o 
   4   4   8       29.13       32.57      3.36 o 
   5   4   8        1.39        2.74      3.22 o 
   6   4   8        3.70        7.80      3.58 o 
   7   4   8      282.31      254.20      8.94 o 
   8   4   8        0.18       -1.11      3.88 o 
   9   4   8      387.36      412.29     10.80 o 
 -11   5   8      170.17      162.29     11.98 o 
 -10   5   8       67.63       75.42      9.22 o 
  -9   5   8      107.44      126.19      9.84 o 
  -8   5   8      261.21      267.70     25.22 o 
  -7   5   8      901.62      853.11     19.36 o 
  -6   5   8       43.80       48.02      5.17 o 
  -5   5   8      766.19      762.53     10.23 o 
  -4   5   8      131.75      145.74      4.94 o 
  -3   5   8      686.49      735.27     10.86 o 
  -2   5   8      478.33      477.77      5.63 o 
  -1   5   8       10.71       13.38      2.13 o 
   0   5   8      389.90      397.62      5.92 o 
   1   5   8      109.91      105.49      3.80 o 
   2   5   8       12.64       12.10      3.11 o 
   3   5   8      159.25      159.53      6.42 o 
   4   5   8       17.10       15.63      4.61 o 
   5   5   8      130.44      123.90      8.69 o 
   6   5   8       46.30       46.90      4.44 o 
   7   5   8        0.95        3.13      3.71 o 
   8   5   8      412.39      408.79      9.98 o 
   9   5   8       57.27       48.71      8.00 o 
 -11   6   8        9.53        8.70      9.57 o 
 -10   6   8        1.45       -2.77      6.43 o 
  -9   6   8       71.42       82.09      8.90 o 
  -8   6   8       90.60      101.34      8.90 o 
  -7   6   8      809.42      769.18     18.13 o 
  -6   6   8        0.85       -1.20      4.16 o 
  -5   6   8      980.93      915.36     13.14 o 
  -4   6   8       13.14       14.34      3.08 o 
  -3   6   8        0.87       -0.07      2.91 o 
  -2   6   8       98.12       85.11      4.26 o 
  -1   6   8      318.26      323.90      6.35 o 
   0   6   8        0.45        2.57      1.56 o 
   1   6   8      439.99      427.19      6.84 o 
   2   6   8     1477.75     1510.87     14.75 o 
   3   6   8      378.30      386.19      7.16 o 
   4   6   8       25.76       25.46      3.44 o 
   5   6   8       18.49       17.29      3.44 o 
   6   6   8       52.82       43.77      4.14 o 
   7   6   8       46.63       48.02      4.40 o 
   8   6   8       16.61       16.58      4.65 o 
   9   6   8       28.21       25.33      5.26 o 
 -11   7   8      106.04      146.70     11.98 o 
 -10   7   8        8.54        9.19      7.05 o 
  -9   7   8      165.96      195.55     11.98 o 
  -8   7   8        1.70       -6.52      6.52 o 
  -7   7   8        3.51       -1.14      4.67 o 
  -6   7   8     1003.22      898.81     13.58 o 
  -5   7   8      252.48      263.87     11.05 o 
  -4   7   8       85.91       83.14      4.33 o 
  -3   7   8        1.13        0.77      3.00 o 
  -2   7   8      125.41      131.28      6.00 o 
  -1   7   8        8.70       15.41      3.22 o 
   0   7   8      188.65      191.36      6.61 o 
   1   7   8      313.92      310.55      7.99 o 
   2   7   8      194.25      200.26      5.20 o 
   3   7   8      181.61      188.55      5.28 o 
   4   7   8      126.41      124.62      4.93 o 
   5   7   8        0.00        0.12      3.02 o 
   6   7   8        6.69        6.17      3.35 o 
   7   7   8      487.75      450.40      9.59 o 
   8   7   8      106.45      110.69      6.30 o 
 -10   8   8       22.08       32.18     11.30 o 
  -9   8   8       29.89       12.17      9.57 o 
  -8   8   8      212.82      161.75     14.78 o 
  -7   8   8      164.97      158.61     16.09 o 
  -6   8   8       79.61       76.75      6.35 o 
  -5   8   8      323.96      308.68      9.42 o 
  -4   8   8       74.69       72.23      5.68 o 
  -3   8   8        0.55       -1.89      3.66 o 
  -2   8   8        1.54        4.77      4.20 o 
  -1   8   8      137.24      139.62      5.03 o 
   0   8   8      271.95      275.61      6.76 o 
   1   8   8       78.89       83.92      4.57 o 
   2   8   8      192.97      200.75      6.29 o 
   3   8   8        3.31        5.48      2.69 o 
   4   8   8        1.10       -2.68      2.68 o 
   5   8   8        7.76        8.34      3.21 o 
   6   8   8        7.01       10.56      3.72 o 
   7   8   8       13.45       14.63      4.77 o 
   8   8   8       86.48       95.71      5.90 o 
 -10   9   8       60.97       80.87     13.04 o 
  -9   9   8       92.39       72.18     12.17 o 
  -8   9   8      106.24      105.48      9.16 o 
  -7   9   8      118.28      130.45      9.78 o 
  -6   9   8       28.10       28.30      7.28 o 
  -5   9   8     1196.58     1199.38     19.03 o 
  -4   9   8       24.33       30.53      4.97 o 
  -3   9   8      748.63      737.19     16.22 o 
  -2   9   8       78.62       74.85      5.24 o 
  -1   9   8       47.94       47.93      4.72 o 
   0   9   8       18.25        9.77      3.16 o 
   1   9   8      731.20      744.38     10.78 o 
   2   9   8        0.00        2.31      3.20 o 
   3   9   8      114.15      116.10      5.39 o 
   4   9   8       10.16        7.74      2.74 o 
   5   9   8      116.48      109.91      5.11 o 
   6   9   8        0.47        0.59      3.57 o 
   7   9   8        7.91        1.83      3.74 o 
   8   9   8       62.84       63.23      6.62 o 
 -10  10   8       24.19        9.57     10.44 o 
  -9  10   8        7.79        0.87      9.57 o 
  -8  10   8      113.14      140.04     30.87 o 
  -7  10   8      108.83      101.46      9.16 o 
  -6  10   8        8.10       12.14      5.12 o 
  -5  10   8       20.35       29.09      5.12 o 
  -4  10   8      581.53      534.85     12.15 o 
  -3  10   8        3.30        7.77      4.80 o 
  -2  10   8      167.63      186.02     13.04 o 
  -1  10   8      132.18      137.34      6.62 o 
   0  10   8      161.60      175.04      5.78 o 
   1  10   8      545.58      584.84     10.39 o 
   2  10   8       10.55       12.61      3.44 o 
   3  10   8       75.29       73.87      4.58 o 
   4  10   8       33.82       31.98      5.90 o 
   5  10   8       15.30       15.72      3.12 o 
   6  10   8        0.02        1.84      3.21 o 
   7  10   8      257.20      299.28      9.85 o 
  -9  11   8        2.68       -1.74      8.70 o 
  -8  11   8       14.87       16.56      7.83 o 
  -7  11   8       15.05       17.12      6.43 o 
  -6  11   8        3.76       11.78      5.83 o 
  -5  11   8       24.23       15.82      5.78 o 
  -4  11   8      130.56      127.09      8.37 o 
  -3  11   8      378.23      370.54     13.75 o 
  -2  11   8      151.41      163.03     14.78 o 
  -1  11   8      427.67      421.55     11.06 o 
   0  11   8      182.04      165.22      6.08 o 
   1  11   8      440.79      450.77      8.04 o 
   2  11   8        0.08        1.74      4.47 o 
   3  11   8        0.35       -4.19      5.86 o 
   4  11   8        0.80       -2.07      6.64 o 
   5  11   8      251.79      254.30     12.09 o 
   6  11   8        3.22        4.68      7.46 o 
   7  11   8       52.37       50.72      4.96 o 
  -9  12   8       55.63       69.57     11.30 o 
  -8  12   8       24.21       27.13      7.83 o 
  -7  12   8      353.75      368.81     13.98 o 
  -6  12   8       29.54       25.53      5.48 o 
  -5  12   8       83.59       69.03      6.22 o 
  -4  12   8      130.82      122.29      9.30 o 
  -3  12   8       48.91       48.22      5.23 o 
  -2  12   8       11.01       10.73      3.89 o 
  -1  12   8      195.55      194.56      6.46 o 
   0  12   8      105.62       80.00     12.17 o 
   1  12   8      991.35      984.16     21.67 o 
   2  12   8        0.65        7.39      5.98 o 
   3  12   8       17.12       26.89      6.77 o 
   4  12   8        5.53       14.25      9.14 o 
   5  12   8       13.07       -4.17      6.77 o 
   6  12   8       23.72       25.05      7.79 o 
  -8  13   8      246.50      233.75     15.65 o 
  -7  13   8      109.08      152.22     11.74 o 
  -6  13   8        8.54       13.08      5.23 o 
  -5  13   8        0.27        7.55      4.68 o 
  -4  13   8      117.35      125.42      6.76 o 
  -3  13   8       51.45       57.40      4.50 o 
  -2  13   8      236.07      233.06     19.13 o 
  -1  13   8      242.73      233.06     19.13 o 
   0  13   8       29.60       20.00      9.57 o 
   1  13   8        8.11        3.16      5.98 o 
   2  13   8       19.71       22.24      6.64 o 
   3  13   8       30.59       32.67      7.28 o 
   4  13   8      221.69      219.10     11.97 o 
   5  13   8       29.72       43.94      8.06 o 
   6  13   8       77.25       79.78     11.63 o 
  -7  14   8        7.20        3.04      5.52 o 
  -6  14   8       72.48      100.96     10.06 o 
  -5  14   8       16.30       19.21      4.36 o 
  -4  14   8        4.23        4.82      6.68 o 
  -3  14   8       79.76       82.16     16.09 o 
  -2  14   8        1.41        3.48      7.83 o 
  -1  14   8        9.59        1.74      9.57 o 
   0  14   8       63.80       46.96     12.17 o 
   1  14   8       74.79      106.96     14.78 o 
   2  14   8       44.60       37.13     15.03 o 
   3  14   8      369.08      403.61     14.62 o 
   4  14   8      240.64      230.00     12.34 o 
   5  14   8       53.08       52.50      8.70 o 
  -6  15   8        4.13        3.29      8.15 o 
  -5  15   8        0.22        4.82     13.91 o 
  -4  15   8        2.17        7.07      9.13 o 
  -3  15   8       12.47        3.64      6.68 o 
  -2  15   8       14.78       20.74      8.28 o 
  -1  15   8        0.57        0.87      9.57 o 
   0  15   8       15.76       11.30     10.44 o 
   1  15   8        0.24       -8.70      8.70 o 
   2  15   8        5.05       -0.54      7.30 o 
   3  15   8       42.80       42.14      8.19 o 
   4  15   8      191.27      218.63     12.76 o 
  -5  16   8      139.68      140.67     14.35 o 
  -4  16   8        0.41        9.28      8.28 o 
  -3  16   8       33.52       55.58      9.52 o 
  -2  16   8       73.91       90.62     15.65 o 
  -1  16   8       35.35       46.96     13.04 o 
   0  16   8       30.23       22.61     10.44 o 
   1  16   8      129.69      126.96     16.52 o 
   2  16   8        7.25       -2.61     10.44 o 
   3  16   8        8.00       14.69      8.03 o 
  -3  17   8       14.08       33.11      8.77 o 
  -2  17   8      123.43      114.96     26.09 o 
  -1  17   8       45.84       66.92     14.78 o 
   0  17   8        4.52        3.48     10.44 o 
 -11   0   9       73.63       79.13     11.30 o 
  -9   0   9       64.44       66.09     10.44 o 
  -7   0   9       16.77        7.83      6.96 o 
  -5   0   9      211.69      225.99     11.74 o 
  -3   0   9      299.55      263.12      8.16 o 
  -1   0   9       92.08      100.69      4.57 o 
   1   0   9        0.08        1.94      3.83 o 
   3   0   9     1353.07     1352.88     20.33 o 
   5   0   9        9.04       14.15      4.49 o 
   7   0   9        1.32       -4.45      4.45 o 
   9   0   9        6.61       14.18      5.83 o 
 -11   1   9       12.45        8.79      5.82 o 
 -10   1   9       59.17       54.78      7.05 o 
  -9   1   9       90.58      112.43      8.28 o 
  -8   1   9      112.22       95.30      7.30 o 
  -7   1   9      226.84      207.36     14.78 o 
  -6   1   9     1142.33     1105.76     16.84 o 
  -5   1   9      223.63      227.49      6.69 o 
  -4   1   9      216.17      201.48      5.93 o 
  -3   1   9      147.57      146.66      4.09 o 
  -2   1   9        0.09       -0.17      1.75 o 
  -1   1   9       71.95       74.64      2.95 o 
   0   1   9       58.49       47.98      3.25 o 
   1   1   9       56.50       65.80      4.73 o 
   2   1   9     1405.88     1387.76     12.98 o 
   3   1   9     4623.81     4709.15     31.33 o 
   4   1   9       15.02       14.78      3.01 o 
   5   1   9      221.42      241.74      6.04 o 
   6   1   9      160.59      149.25      5.44 o 
   7   1   9       14.12        9.41      3.65 o 
   8   1   9        0.53       -3.72      4.81 o 
   9   1   9       28.82       24.68      4.59 o 
 -11   2   9      101.17      111.96      8.54 o 
 -10   2   9      176.57      196.49     10.02 o 
  -9   2   9        1.41       -2.72      4.78 o 
  -8   2   9       99.60       86.90      7.05 o 
  -7   2   9      878.63      887.15     14.94 o 
  -6   2   9      402.61      406.95      9.71 o 
  -5   2   9       49.74       51.60      4.31 o 
  -4   2   9      780.23      745.24     11.83 o 
  -3   2   9      107.86      105.47      4.31 o 
  -2   2   9      544.64      564.67      7.80 o 
  -1   2   9      124.14      142.83      3.99 o 
   0   2   9      519.66      527.48     10.22 o 
   1   2   9      662.10      695.63      7.99 o 
   2   2   9      305.90      324.57      7.03 o 
   3   2   9       16.49       17.53      2.95 o 
   4   2   9      654.87      681.28      8.69 o 
   5   2   9       39.09       40.58      3.56 o 
   6   2   9        1.97        3.43      3.12 o 
   7   2   9       30.54       28.49      4.22 o 
   8   2   9       59.76       64.21      5.08 o 
   9   2   9      125.11      128.79      6.45 o 
 -11   3   9        0.04        1.69     10.00 o 
 -10   3   9       88.41       95.25      8.26 o 
  -9   3   9        1.25        8.46      4.21 o 
  -8   3   9        3.59        7.65      3.88 o 
  -7   3   9       10.67        8.32      4.60 o 
  -6   3   9      989.60      964.13     15.07 o 
  -5   3   9      496.68      499.31      9.11 o 
  -4   3   9       77.60       68.49      3.42 o 
  -3   3   9      123.60      157.62      7.28 o 
  -2   3   9     1035.71     1079.00     13.87 o 
  -1   3   9      201.78      204.11      7.42 o 
   0   3   9      101.16       87.75      4.79 o 
   1   3   9      349.81      336.29      6.04 o 
   2   3   9      660.40      644.14     10.69 o 
   3   3   9       36.83       43.94      3.58 o 
   4   3   9       21.70       22.25      3.83 o 
   5   3   9       14.26       14.19      3.32 o 
   6   3   9      297.95      272.48      7.53 o 
   7   3   9        0.11       -3.78      3.78 o 
   8   3   9       14.82        7.66      4.32 o 
   9   3   9       64.39       75.18      8.36 o 
 -11   4   9      215.43      269.55     18.26 o 
 -10   4   9       10.29       18.04      5.07 o 
  -9   4   9       27.80       19.56      4.16 o 
  -8   4   9      151.82      154.05      7.96 o 
  -7   4   9       70.15       64.58      5.06 o 
  -6   4   9       66.54       65.36      6.94 o 
  -5   4   9        2.94        0.27      2.93 o 
  -4   4   9       30.89       27.78      2.76 o 
  -3   4   9       64.61       65.54      3.57 o 
  -2   4   9        0.01       -2.26      2.47 o 
  -1   4   9       33.25       35.27      2.85 o 
   0   4   9       38.82       31.66      3.18 o 
   1   4   9       21.07       17.58      3.27 o 
   2   4   9      112.78      120.51      4.43 o 
   3   4   9      163.94      158.51      5.06 o 
   4   4   9       51.45       50.74      3.79 o 
   5   4   9        0.11       -3.55      3.69 o 
   6   4   9       25.60       28.79      4.18 o 
   7   4   9        4.02       -1.59      4.15 o 
   8   4   9       65.15       63.76      6.26 o 
   9   4   9       26.35       40.03      6.11 o 
 -11   5   9      103.17      104.00     10.40 o 
 -10   5   9      291.27      350.47     14.72 o 
  -9   5   9       28.79       22.04      7.05 o 
  -8   5   9       14.63       13.87      6.43 o 
  -7   5   9       12.95       26.84     10.44 o 
  -6   5   9     1329.70     1322.34     24.60 o 
  -5   5   9      246.52      235.18      7.45 o 
  -4   5   9        3.01        3.84      2.41 o 
  -3   5   9      173.02      181.22      4.83 o 
  -2   5   9      543.25      564.54      7.45 o 
  -1   5   9       10.87       17.71      2.64 o 
   0   5   9       38.40       38.71      3.01 o 
   1   5   9        0.07       -2.32      2.33 o 
   2   5   9      457.20      463.17      7.87 o 
   3   5   9       92.10       85.32      4.49 o 
   4   5   9       83.62       86.62      4.78 o 
   5   5   9       10.50       10.61      3.73 o 
   6   5   9       79.89       64.89      4.86 o 
   7   5   9        2.68       -3.64      3.69 o 
   8   5   9       30.14       22.50      4.96 o 
 -11   6   9       12.38       11.84      7.92 o 
 -10   6   9      210.93      227.18     21.74 o 
  -9   6   9       34.93       32.37      9.57 o 
  -8   6   9      194.75      188.51     13.48 o 
  -7   6   9      237.35      218.72     21.74 o 
  -6   6   9       25.69       36.14      6.43 o 
  -5   6   9       25.28       27.12      4.77 o 
  -4   6   9      296.34      284.19     10.89 o 
  -3   6   9      318.22      342.51      8.79 o 
  -2   6   9      279.14      289.15      7.26 o 
  -1   6   9      209.72      218.31      6.37 o 
   0   6   9      399.81      430.93      9.51 o 
   1   6   9       64.99       64.52      3.60 o 
   2   6   9        8.31        9.47      2.97 o 
   3   6   9      122.89      114.28      4.81 o 
   4   6   9       39.40       39.57      3.82 o 
   5   6   9        3.85        5.58      3.41 o 
   6   6   9      140.88      126.49      5.90 o 
   7   6   9        3.92       -0.60      3.71 o 
   8   6   9        0.70       -1.12      4.38 o 
 -10   7   9        0.03       -6.76      6.76 o 
  -9   7   9      120.49       99.09      9.52 o 
  -8   7   9       25.07       26.09      6.76 o 
  -7   7   9      136.24      144.90      9.84 o 
  -6   7   9      394.55      387.66     10.42 o 
  -5   7   9       42.00       53.80      4.78 o 
  -4   7   9      585.51      575.21      9.15 o 
  -3   7   9      133.28      131.03      5.75 o 
  -2   7   9       42.46       43.74      5.90 o 
  -1   7   9       11.38       13.00      5.90 o 
   0   7   9       13.66       20.97      4.97 o 
   1   7   9        2.93        6.07      2.40 o 
   2   7   9       19.17       18.55      3.01 o 
   3   7   9      173.47      188.58      5.59 o 
   4   7   9       23.30       19.18      5.31 o 
   5   7   9        0.02       -0.48      3.19 o 
   6   7   9      112.43      125.77      5.65 o 
   7   7   9        0.86        4.67      3.90 o 
   8   7   9       13.88        0.27      4.31 o 
 -10   8   9       24.40       26.96     11.30 o 
  -9   8   9       76.89       93.05     13.91 o 
  -8   8   9       43.84       45.22     10.44 o 
  -7   8   9        5.42       -2.61      7.83 o 
  -6   8   9      182.08      158.87      8.03 o 
  -5   8   9      241.53      260.03      9.20 o 
  -4   8   9       21.00       19.07      4.67 o 
  -3   8   9       14.75       14.78      4.02 o 
  -2   8   9       10.17       17.89      3.91 o 
  -1   8   9      248.18      236.02      7.56 o 
   0   8   9     1314.96     1349.14     15.37 o 
   1   8   9      195.53      206.97      6.50 o 
   2   8   9      114.52      127.38      5.69 o 
   3   8   9      329.36      323.38      6.59 o 
   4   8   9        4.51        3.40      3.08 o 
   5   8   9       89.21       92.36      4.94 o 
   6   8   9       27.65       34.10      4.43 o 
   7   8   9      717.35      719.15     12.51 o 
   8   8   9      161.86      172.31      7.34 o 
 -10   9   9       10.40       19.13     11.30 o 
  -9   9   9       52.15       80.00     12.17 o 
  -8   9   9        9.84       -1.74      8.70 o 
  -7   9   9       13.17       16.15      6.43 o 
  -6   9   9      192.28      180.49      9.13 o 
  -5   9   9      182.04      168.08     13.38 o 
  -4   9   9      235.07      242.14      9.54 o 
  -3   9   9       18.51       20.77      5.65 o 
  -2   9   9      185.67      195.19     13.42 o 
  -1   9   9      289.20      282.63      9.92 o 
   0   9   9        2.43        8.27      3.70 o 
   1   9   9       25.98       29.92      3.94 o 
   2   9   9       87.33       90.66      5.15 o 
   3   9   9        4.76        6.84      4.08 o 
   4   9   9       12.63       15.56      2.94 o 
   5   9   9       43.94       51.46      4.27 o 
   6   9   9        0.32       -3.35      3.35 o 
   7   9   9       41.99       45.57      5.93 o 
  -9  10   9       20.68        8.70      9.57 o 
  -8  10   9        1.95        6.96      8.70 o 
  -7  10   9       10.35       16.56     11.74 o 
  -6  10   9        1.56       -4.61      4.61 o 
  -5  10   9      126.15      128.24      7.65 o 
  -4  10   9      767.53      762.81     25.58 o 
  -3  10   9        0.52       -5.65      5.65 o 
  -2  10   9       91.70      108.59      7.71 o 
  -1  10   9      163.31      160.17      7.27 o 
   0  10   9      426.86      448.15     16.07 o 
   1  10   9       26.82       23.42      4.88 o 
   2  10   9       32.30       25.68      3.96 o 
   3  10   9        0.51        1.06      3.44 o 
   4  10   9        3.10        5.48      3.97 o 
   5  10   9       38.21       37.45      5.11 o 
   6  10   9       18.99       16.68      3.69 o 
   7  10   9      797.52      814.16     11.83 o 
  -9  11   9       22.49       13.91      9.57 o 
  -8  11   9        0.71       -7.83      7.83 o 
  -7  11   9        4.76       -4.17      7.83 o 
  -6  11   9        9.17       13.14      4.95 o 
  -5  11   9        1.13        3.29      5.90 o 
  -4  11   9       57.20       60.63      6.09 o 
  -3  11   9       45.02       44.80      6.26 o 
  -2  11   9      511.43      508.81     13.51 o 
  -1  11   9      799.64      793.44     24.35 o 
   0  11   9        9.37       12.90      4.52 o 
   1  11   9       22.31       25.90      3.71 o 
   2  11   9       16.45       17.90      4.57 o 
   3  11   9        6.56        9.81      3.58 o 
   4  11   9       16.95       12.72      6.02 o 
   5  11   9      100.95      103.30      9.51 o 
   6  11   9      238.24      217.62     13.03 o 
  -8  12   9        9.36       17.39      8.70 o 
  -7  12   9        0.00        8.06      6.43 o 
  -6  12   9      136.06      156.29      8.70 o 
  -5  12   9        9.92        8.91      5.07 o 
  -4  12   9      214.77      196.75      8.75 o 
  -3  12   9       27.09       31.01      5.15 o 
  -2  12   9       46.99       50.90      5.79 o 
  -1  12   9      285.98      287.63      9.16 o 
   0  12   9       45.24       43.34      6.09 o 
   1  12   9       18.41       26.96      7.67 o 
   2  12   9       22.40       25.29      6.77 o 
   3  12   9        8.52        3.04      6.49 o 
   4  12   9        3.43        4.76      6.64 o 
   5  12   9       12.60        1.99      7.11 o 
   6  12   9       27.03       28.41      8.01 o 
  -7  13   9       16.37       15.58      6.58 o 
  -6  13   9      142.53      150.53      8.32 o 
  -5  13   9        0.14        2.53      4.68 o 
  -4  13   9        0.87        1.95      4.11 o 
  -3  13   9      115.43      123.68      6.81 o 
  -2  13   9       42.25       45.19      6.09 o 
  -1  13   9       66.61       73.05     13.04 o 
   0  13   9      125.83      137.40     16.52 o 
   1  13   9        9.00        5.22      9.57 o 
   2  13   9      194.97      185.84     10.87 o 
   3  13   9      545.29      542.63     16.05 o 
   4  13   9        9.17       20.80      6.91 o 
   5  13   9        5.41       10.47      7.37 o 
  -7  14   9        1.55        6.09      6.96 o 
  -6  14   9        3.69        6.06      8.62 o 
  -5  14   9        9.26       13.55      4.39 o 
  -4  14   9      129.09      139.13      6.05 o 
  -3  14   9       58.28       56.50     16.09 o 
  -2  14   9       11.69       22.61      9.57 o 
  -1  14   9       99.39       99.14     14.78 o 
   0  14   9       50.50       48.70     12.17 o 
   1  14   9      110.98      102.61     15.65 o 
   2  14   9      199.94      179.14     18.26 o 
   3  14   9       98.11      100.77      9.87 o 
   4  14   9       51.76       47.60     13.58 o 
  -5  15   9       60.70       54.57      9.78 o 
  -4  15   9       12.83       14.21      7.71 o 
  -3  15   9        0.30       -0.23      7.05 o 
  -2  15   9       19.05       15.85     10.00 o 
  -1  15   9      161.98      142.62     16.52 o 
   0  15   9       70.99       70.44     13.04 o 
   1  15   9       62.14       67.83     14.78 o 
   2  15   9       60.14       35.65     13.04 o 
   3  15   9       23.73       41.74     13.04 o 
  -4  16   9        9.36       14.29      9.57 o 
  -3  16   9       89.72       98.32     11.36 o 
  -2  16   9        9.41       15.59      8.54 o 
  -1  16   9       34.98       28.70     11.30 o 
   0  16   9      372.96      378.28     24.35 o 
   1  16   9       10.75       -5.22     10.44 o 
 -10   0  10       66.73      115.66     12.17 o 
  -8   0  10      230.21      232.19     14.78 o 
  -6   0  10     2800.10     2747.96     54.79 o 
  -4   0  10      123.47      120.82      6.55 o 
  -2   0  10      217.83      211.67      8.00 o 
   0   0  10        0.12       -2.61      3.24 o 
   2   0  10     2378.14     2351.14     25.71 o 
   4   0  10       36.94       26.73      4.80 o 
   6   0  10      350.60      395.50     10.80 o 
   8   0  10       51.66       57.21      6.82 o 
 -11   1  10      280.05      316.30     12.50 o 
 -10   1  10        1.49       -5.22      5.22 o 
  -9   1  10       38.29       46.89      6.43 o 
  -8   1  10       17.81       12.07      5.65 o 
  -7   1  10     1093.35     1048.81     20.26 o 
  -6   1  10      802.01      816.56     16.90 o 
  -5   1  10       71.32       73.65      4.38 o 
  -4   1  10       13.41       10.44      3.39 o 
  -3   1  10       27.65       19.65      3.10 o 
  -2   1  10      200.73      207.30      4.92 o 
  -1   1  10        0.35       -1.44      2.19 o 
   0   1  10       17.40       17.51      2.64 o 
   1   1  10        6.02        8.51      2.54 o 
   2   1  10     2038.72     2116.92     16.85 o 
   3   1  10      363.30      362.69      6.54 o 
   4   1  10        7.56       10.28      3.02 o 
   5   1  10        0.20       -1.20      3.06 o 
   6   1  10        8.84       16.20      4.26 o 
   7   1  10      220.97      195.64      6.39 o 
   8   1  10        0.87        2.59      3.75 o 
 -11   2  10       25.44       16.65      6.26 o 
 -10   2  10      147.36      180.32     10.02 o 
  -9   2  10       22.35       23.91      5.43 o 
  -8   2  10      121.00      125.41      8.70 o 
  -7   2  10       62.12       62.33      5.48 o 
  -6   2  10      781.72      777.66     13.77 o 
  -5   2  10        0.42        1.61      3.18 o 
  -4   2  10      159.52      183.26      8.15 o 
  -3   2  10       15.97       20.94      3.27 o 
  -2   2  10      194.91      168.80      4.97 o 
  -1   2  10        0.09        2.12      2.29 o 
   0   2  10       17.65       25.00      2.78 o 
   1   2  10      458.47      454.02      6.73 o 
   2   2  10     1746.22     1693.12     14.46 o 
   3   2  10      291.06      278.03      7.48 o 
   4   2  10       22.58       14.40      3.16 o 
   5   2  10        0.42       -3.00      3.00 o 
   6   2  10        0.16       -3.19      3.19 o 
   7   2  10      144.56      147.81      7.20 o 
   8   2  10        1.12       -0.15      4.10 o 
 -11   3  10        3.88        7.05      6.09 o 
 -10   3  10      150.87      162.70      9.16 o 
  -9   3  10        0.07       -0.92      4.80 o 
  -8   3  10       33.40       28.02      4.82 o 
  -7   3  10        3.66        4.23      4.09 o 
  -6   3  10     1198.69     1176.14     33.92 o 
  -5   3  10     1949.42     1912.15     24.48 o 
  -4   3  10      222.75      236.96      6.18 o 
  -3   3  10       10.16       13.89      2.92 o 
  -2   3  10      105.55      120.27      4.33 o 
  -1   3  10      159.67      170.53      5.11 o 
   0   3  10        1.80        5.32      2.55 o 
   1   3  10      510.82      524.86      7.70 o 
   2   3  10       27.17       28.64      3.25 o 
   3   3  10       74.24       69.69      4.09 o 
   4   3  10        4.20        3.80      3.10 o 
   5   3  10       34.34       27.63      3.88 o 
   6   3  10        0.78        0.90      3.86 o 
   7   3  10        3.55        9.59      4.28 o 
   8   3  10       38.12       27.07      5.10 o 
 -11   4  10       11.21       15.94      4.67 o 
 -10   4  10       79.24      109.56     11.74 o 
  -9   4  10       13.36        8.70      4.13 o 
  -8   4  10       40.55       31.04      4.61 o 
  -7   4  10      106.68      103.15      5.82 o 
  -6   4  10        7.66        2.07      3.34 o 
  -5   4  10        3.91        2.55      3.64 o 
  -4   4  10       17.63       20.20      3.59 o 
  -3   4  10        3.27        3.67      2.51 o 
  -2   4  10        0.44        1.42      2.48 o 
  -1   4  10      622.65      615.51      8.50 o 
   0   4  10       58.30       55.27      3.34 o 
   1   4  10       73.95       71.80      4.64 o 
   2   4  10      277.63      276.06      6.05 o 
   3   4  10       69.46       68.22      4.09 o 
   4   4  10       10.38       11.54      3.46 o 
   5   4  10       36.67       37.13      4.27 o 
   6   4  10       65.22       59.43      4.79 o 
   7   4  10        7.54       13.06      5.12 o 
   8   4  10       45.69       56.45      5.59 o 
 -10   5  10       24.89       21.41      7.92 o 
  -9   5  10        5.09        8.66      7.05 o 
  -8   5  10       16.32       24.27      7.05 o 
  -7   5  10        2.03        3.48      5.82 o 
  -6   5  10       48.82       52.49      3.15 o 
  -5   5  10      492.33      511.19      8.19 o 
  -4   5  10       22.20       20.41      2.92 o 
  -3   5  10       36.64       40.13      2.86 o 
  -2   5  10      343.62      364.26      6.44 o 
  -1   5  10       42.48       42.19      3.32 o 
   0   5  10       82.15       84.94      3.80 o 
   1   5  10      828.58      855.22     11.84 o 
   2   5  10        3.47        2.02      2.70 o 
   3   5  10        9.82       16.15      3.52 o 
   4   5  10      250.43      257.44      7.13 o 
   5   5  10       74.81       66.53      4.78 o 
   6   5  10       58.60       56.92      4.84 o 
   7   5  10       84.72       62.14      5.36 o 
   8   5  10      185.42      192.44      9.77 o 
 -10   6  10        1.89        3.84     16.52 o 
  -9   6  10       59.84       76.61      9.22 o 
  -8   6  10       40.44       32.73      7.67 o 
  -7   6  10       10.44        7.30      6.06 o 
  -6   6  10      228.13      196.78     14.78 o 
  -5   6  10      195.48      197.46     12.17 o 
  -4   6  10        8.57        6.33      3.15 o 
  -3   6  10       30.10       37.42      3.80 o 
  -2   6  10        0.01       -0.36      2.99 o 
  -1   6  10      148.42      155.06      4.46 o 
   0   6  10        0.00       -1.23      2.71 o 
   1   6  10       27.35       39.07      3.53 o 
   2   6  10      195.42      184.35      5.66 o 
   3   6  10       67.29       64.51      4.21 o 
   4   6  10       28.72       32.16      4.00 o 
   5   6  10        0.58        1.73      3.36 o 
   6   6  10        2.40        3.96      3.60 o 
   7   6  10       22.06       30.71      4.69 o 
 -10   7  10       17.34        9.13      7.38 o 
  -9   7  10       77.08       74.31     12.17 o 
  -8   7  10       21.93       26.80      7.05 o 
  -7   7  10        1.30        7.99      6.43 o 
  -6   7  10        4.29       -1.92      5.82 o 
  -5   7  10       11.74        7.78      3.97 o 
  -4   7  10        2.95        9.07      3.33 o 
  -3   7  10        1.67       -4.50      4.95 o 
  -2   7  10        0.19        0.43      3.48 o 
  -1   7  10       47.22       48.92      4.75 o 
   0   7  10       21.86       23.94      4.32 o 
   1   7  10       89.31       85.10      5.12 o 
   2   7  10        1.65        0.18      2.80 o 
   3   7  10      256.84      265.27      9.85 o 
   4   7  10        0.07        3.57      3.16 o 
   5   7  10      135.57      131.05      9.92 o 
   6   7  10       29.51       30.07      4.18 o 
   7   7  10        5.41       -4.06      4.06 o 
 -10   8  10       21.20       15.65     11.30 o 
  -9   8  10      248.23      253.93     20.00 o 
  -8   8  10       12.93       10.44      9.57 o 
  -7   8  10        0.02       -3.48      8.70 o 
  -6   8  10      375.42      361.76     19.13 o 
  -5   8  10      233.10      228.20      8.86 o 
  -4   8  10       99.80      111.45      7.03 o 
  -3   8  10       19.34       12.17      4.52 o 
  -2   8  10      734.53      733.95     12.32 o 
  -1   8  10      128.55      128.45      6.27 o 
   0   8  10      266.31      277.28      9.32 o 
   1   8  10      163.64      157.01      6.27 o 
   2   8  10      157.17      153.04      4.38 o 
   3   8  10       10.89       11.88      3.14 o 
   4   8  10       10.31       10.27      3.23 o 
   5   8  10       37.57       36.76      4.18 o 
   6   8  10      104.10       99.29      5.87 o 
   7   8  10       33.28       40.74      4.98 o 
  -9   9  10        5.43       11.30      9.57 o 
  -8   9  10        8.77        4.35      9.57 o 
  -7   9  10       41.78       47.83     11.30 o 
  -6   9  10        7.98       29.57      9.57 o 
  -5   9  10        7.53        9.18      4.67 o 
  -4   9  10      960.53      961.24     31.90 o 
  -3   9  10      255.21      241.93     10.75 o 
  -2   9  10      348.38      325.14      9.81 o 
  -1   9  10       61.01       72.00      5.29 o 
   0   9  10      107.29      108.10      6.01 o 
   1   9  10      113.52      109.17      6.28 o 
   2   9  10        5.89        2.32      3.77 o 
   3   9  10        9.56       10.19      4.12 o 
   4   9  10      240.34      249.17      7.33 o 
   5   9  10        0.00        0.44      3.39 o 
   6   9  10        0.99        3.53      4.61 o 
  -9  10  10       20.59       26.96     10.44 o 
  -8  10  10        9.30        0.87      9.57 o 
  -7  10  10        8.77        9.57      9.57 o 
  -6  10  10       58.58       51.00      6.31 o 
  -5  10  10      123.96      123.40      8.79 o 
  -4  10  10       59.26       51.51      5.86 o 
  -3  10  10      232.76      261.57     18.26 o 
  -2  10  10     2278.55     2314.92     40.44 o 
  -1  10  10      363.87      365.18     10.36 o 
   0  10  10      141.73      143.74      6.86 o 
   1  10  10      190.11      174.33      7.28 o 
   2  10  10        2.88        1.92      3.65 o 
   3  10  10       46.91       46.21      4.81 o 
   4  10  10       22.04       24.81      5.02 o 
   5  10  10       32.39       25.61      5.19 o 
   6  10  10        4.52        6.59      3.46 o 
  -8  11  10        0.55       -3.48      8.70 o 
  -7  11  10       64.34       66.09     11.30 o 
  -6  11  10       47.83       52.10      7.57 o 
  -5  11  10      196.67      196.20     18.73 o 
  -4  11  10      308.89      314.70     10.36 o 
  -3  11  10      116.90      109.52      8.15 o 
  -2  11  10      151.10      169.86      9.16 o 
  -1  11  10      501.25      536.28     24.78 o 
   0  11  10      300.21      310.07      8.57 o 
   1  11  10      422.34      436.53     10.09 o 
   2  11  10      285.32      290.27      8.49 o 
   3  11  10       61.63       53.37      5.11 o 
   4  11  10        0.79       -0.96      4.13 o 
   5  11  10       46.64       46.06      4.87 o 
  -8  12  10        7.78       -6.96      7.83 o 
  -7  12  10       13.77        9.57      8.70 o 
  -6  12  10       21.78       14.64      5.48 o 
  -5  12  10       19.41       19.91      5.57 o 
  -4  12  10       76.30       91.07      8.96 o 
  -3  12  10        0.13        0.75      4.50 o 
  -2  12  10      175.47      173.31      9.33 o 
  -1  12  10       17.35        9.87      5.65 o 
   0  12  10      105.57      112.53     13.48 o 
   1  12  10      486.65      487.75     13.68 o 
   2  12  10        0.38       -3.04      3.51 o 
   3  12  10        9.95       14.19      6.64 o 
   4  12  10       32.90       28.92      9.28 o 
   5  12  10        0.01       -1.04      7.40 o 
  -7  13  10        0.50       -0.87      7.83 o 
  -6  13  10       18.05       14.30      5.57 o 
  -5  13  10       65.94       71.76      8.92 o 
  -4  13  10      304.15      310.38     10.11 o 
  -3  13  10       72.02       65.67      5.95 o 
  -2  13  10        1.80        7.28      4.47 o 
  -1  13  10      168.09      179.74      7.19 o 
   0  13  10      119.25      106.09     15.65 o 
   1  13  10       12.35        5.22      9.57 o 
   2  13  10       53.02       40.46      9.52 o 
   3  13  10      109.07       93.14     12.17 o 
   4  13  10      105.36      101.12      9.70 o 
  -6  14  10       59.07       79.04      7.15 o 
  -5  14  10      479.91      515.69     13.96 o 
  -4  14  10        0.72       10.95      4.36 o 
  -3  14  10       48.07       56.75      6.92 o 
  -2  14  10        8.62       -6.09      9.57 o 
  -1  14  10       58.41       45.22     13.04 o 
   0  14  10        1.52       -9.57      9.57 o 
   1  14  10       19.67       13.04     10.44 o 
   2  14  10       21.14       20.87     12.17 o 
   3  14  10       35.27       43.80     10.40 o 
  -4  15  10        6.65        2.41      7.92 o 
  -3  15  10       67.61       78.04     10.75 o 
  -2  15  10       40.51       53.05     13.04 o 
  -1  15  10       24.74       20.00     11.30 o 
   0  15  10        0.24       10.44     10.44 o 
   1  15  10       10.55       -7.83      9.57 o 
 -11   0  11       60.79       96.53     12.17 o 
  -9   0  11       16.26       33.91      8.70 o 
  -7   0  11      133.24      106.09     11.30 o 
  -5   0  11     1150.68     1172.76     22.91 o 
  -3   0  11      564.92      509.31     19.00 o 
  -1   0  11      258.73      261.47      9.01 o 
   1   0  11       94.21       92.43      5.71 o 
   3   0  11      384.90      373.39      9.86 o 
   5   0  11      189.55      203.14      8.70 o 
   7   0  11        2.37       -2.56      5.15 o 
 -11   1  11        0.54       -5.20      5.20 o 
 -10   1  11        0.14        6.96      5.53 o 
  -9   1  11       65.74       68.57      7.30 o 
  -8   1  11      172.82      156.77     13.91 o 
  -7   1  11      401.28      382.37     12.25 o 
  -6   1  11      106.31      102.49      7.38 o 
  -5   1  11       58.39       61.91      4.85 o 
  -4   1  11       23.79       27.93      3.61 o 
  -3   1  11        0.11       -2.94      2.94 o 
  -2   1  11       17.75       17.84      3.35 o 
  -1   1  11       20.95       24.98      3.24 o 
   0   1  11      265.07      269.99      6.00 o 
   1   1  11       41.17       43.37      3.29 o 
   2   1  11      179.01      182.23      5.16 o 
   3   1  11       29.54       27.90      3.41 o 
   4   1  11      185.14      174.74      5.79 o 
   5   1  11        2.32        3.23      3.25 o 
   6   1  11       10.15       13.28      3.73 o 
   7   1  11        2.52        1.30      3.85 o 
 -10   2  11       20.25       22.82      6.06 o 
  -9   2  11        2.95       -2.34      4.80 o 
  -8   2  11       57.33       65.46      6.89 o 
  -7   2  11        1.75        2.09      4.78 o 
  -6   2  11       22.56       25.29      4.65 o 
  -5   2  11        1.38        1.56      3.26 o 
  -4   2  11      184.68      177.46      7.22 o 
  -3   2  11      108.09      123.52      5.24 o 
  -2   2  11       88.79       93.45      5.87 o 
  -1   2  11      120.45      113.29      5.12 o 
   0   2  11       15.98       13.90      2.79 o 
   1   2  11       21.35       22.59      3.10 o 
   2   2  11       16.06       15.52      3.12 o 
   3   2  11     1101.98     1069.77     12.33 o 
   4   2  11       31.70       30.76      5.86 o 
   5   2  11       11.90       12.74      3.70 o 
   6   2  11       11.49        5.08      4.84 o 
   7   2  11       14.35        2.23      4.50 o 
 -10   3  11      321.68      366.92     14.35 o 
  -9   3  11        2.19        4.91      9.57 o 
  -8   3  11       19.95       16.11      4.99 o 
  -7   3  11       11.33        9.72      4.29 o 
  -6   3  11       25.03       25.10      4.33 o 
  -5   3  11      136.86      135.89      6.07 o 
  -4   3  11       22.80       25.08      3.52 o 
  -3   3  11       88.84       71.87      4.26 o 
  -2   3  11      295.16      299.68      6.37 o 
  -1   3  11      107.19      106.50      4.55 o 
   0   3  11       49.95       48.10      4.80 o 
   1   3  11        0.78       -1.65      2.67 o 
   2   3  11       10.95       10.80      3.01 o 
   3   3  11      368.56      388.06      8.94 o 
   4   3  11      260.20      257.45      6.80 o 
   5   3  11       54.04       54.23      4.43 o 
   6   3  11        1.29       -1.12      3.97 o 
   7   3  11      108.23      110.94      7.14 o 
 -10   4  11       11.67       12.07      4.58 o 
  -9   4  11        1.08       -2.48      6.12 o 
  -8   4  11       18.21       19.60      4.13 o 
  -7   4  11        7.66        8.38      3.98 o 
  -6   4  11      284.59      270.93      8.41 o 
  -5   4  11      127.72      128.02      8.41 o 
  -4   4  11       30.43       29.00      3.59 o 
  -3   4  11      275.21      265.71      6.66 o 
  -2   4  11      779.50      787.55     10.68 o 
  -1   4  11      133.53      143.63      5.01 o 
   0   4  11      323.80      342.41      6.92 o 
   1   4  11      123.28      125.10      4.67 o 
   2   4  11       34.68       30.54      3.51 o 
   3   4  11      193.43      178.41      6.65 o 
   4   4  11        7.28       13.57      3.74 o 
   5   4  11       76.45       76.58      5.20 o 
   6   4  11        0.46       -3.76      3.76 o 
   7   4  11       54.38       43.34      5.28 o 
 -10   5  11       49.89       61.18     10.87 o 
  -9   5  11       55.79       74.64      9.16 o 
  -8   5  11       72.88       81.03     12.17 o 
  -7   5  11      103.26       97.02     24.35 o 
  -6   5  11      927.41      883.47     15.18 o 
  -5   5  11       14.31       21.81      2.85 o 
  -4   5  11        5.60        4.36      3.13 o 
  -3   5  11      163.65      157.39      4.86 o 
  -2   5  11       43.62       54.63      3.49 o 
  -1   5  11      261.47      277.56      8.19 o 
   0   5  11        9.51        6.98      3.18 o 
   1   5  11       28.70       32.14      3.20 o 
   2   5  11       66.61       68.75      5.78 o 
   3   5  11        9.01        6.62      3.38 o 
   4   5  11       99.07      103.63      5.48 o 
   5   5  11        8.32       13.84      4.00 o 
   6   5  11       42.11       38.75      4.83 o 
   7   5  11        0.63       -0.17      4.23 o 
 -10   6  11      210.49      253.51     14.72 o 
  -9   6  11       42.42       61.27     18.26 o 
  -8   6  11        7.70        5.85      7.39 o 
  -7   6  11        9.67       -3.91      6.15 o 
  -6   6  11       12.41       10.02      8.70 o 
  -5   6  11        5.09        0.55      5.82 o 
  -4   6  11      653.03      651.73     24.91 o 
  -3   6  11       28.12       23.24      3.72 o 
  -2   6  11        7.88        9.97      2.27 o 
  -1   6  11       43.12       38.69      3.44 o 
   0   6  11      106.39      107.95      4.93 o 
   1   6  11      155.97      166.90      8.52 o 
   2   6  11        9.09        6.35      3.28 o 
   3   6  11     1151.70     1119.30     13.57 o 
   4   6  11      148.35      144.92      5.96 o 
   5   6  11       46.43       55.47      4.71 o 
   6   6  11       17.11        6.77      4.37 o 
   7   6  11       16.56       19.46      4.48 o 
  -9   7  11       28.82       32.02      8.70 o 
  -8   7  11       85.98      100.56     17.83 o 
  -7   7  11       62.14       52.80      8.28 o 
  -6   7  11       27.05       31.31      7.38 o 
  -5   7  11     1076.36     1044.34     22.44 o 
  -4   7  11       10.01        6.96      8.26 o 
  -3   7  11        2.29        4.48      3.88 o 
  -2   7  11       10.58       16.66      5.23 o 
  -1   7  11        9.41       13.00      4.23 o 
   0   7  11        8.73        9.48      4.09 o 
   1   7  11       21.83       19.93      4.09 o 
   2   7  11       31.67       31.40      3.64 o 
   3   7  11      445.68      454.27      8.41 o 
   4   7  11        0.07       -1.72      3.30 o 
   5   7  11       39.19       45.68      4.57 o 
   6   7  11        4.00        2.26      3.87 o 
  -9   8  11      185.12      199.14     18.26 o 
  -8   8  11       34.56       40.87     12.17 o 
  -7   8  11       81.47       62.61     12.17 o 
  -6   8  11       19.12       36.52     10.44 o 
  -5   8  11      101.20      110.44     13.04 o 
  -4   8  11       75.94       71.41      6.49 o 
  -3   8  11      145.98      146.62      7.85 o 
  -2   8  11        6.30        2.34      3.88 o 
  -1   8  11       29.23       33.79      4.68 o 
   0   8  11       69.88       77.22      5.81 o 
   1   8  11      336.27      343.03      9.55 o 
   2   8  11       12.89       16.13      3.00 o 
   3   8  11       56.46       58.46      4.19 o 
   4   8  11        6.26        5.53      3.32 o 
   5   8  11       33.30       32.51      4.26 o 
   6   8  11        4.86        5.96      4.22 o 
  -9   9  11       10.24        8.70     10.44 o 
  -8   9  11       33.14       30.44     10.44 o 
  -7   9  11       25.69       24.35      9.57 o 
  -6   9  11       53.76       38.26     11.30 o 
  -5   9  11        2.00       -2.61      7.83 o 
  -4   9  11      717.03      712.00     14.69 o 
  -3   9  11       31.39       28.64      6.43 o 
  -2   9  11      239.59      242.24      9.51 o 
  -1   9  11        0.05        0.71      3.97 o 
   0   9  11        2.21       -2.73      4.04 o 
   1   9  11        3.62        1.64      5.27 o 
   2   9  11      462.21      458.17     14.81 o 
   3   9  11      175.82      168.43      7.28 o 
   4   9  11      129.77      133.01      5.44 o 
   5   9  11        0.45       -4.33      4.33 o 
   6   9  11       42.41       42.76      4.87 o 
  -8  10  11        2.01        1.74      9.57 o 
  -7  10  11       23.14        7.83      8.70 o 
  -6  10  11       78.44       96.53     12.17 o 
  -5  10  11       41.47       52.92     11.30 o 
  -4  10  11      170.54      173.28      8.80 o 
  -3  10  11      736.57      697.13     17.45 o 
  -2  10  11      227.61      243.02     17.83 o 
  -1  10  11      143.41      143.51      7.15 o 
   0  10  11      203.86      235.83     10.04 o 
   1  10  11      287.65      284.87      9.00 o 
   2  10  11        0.28       -3.94      3.94 o 
   3  10  11       27.88       30.42      6.40 o 
   4  10  11        0.00       -2.77      4.77 o 
   5  10  11       79.02       91.69      7.10 o 
  -8  11  11       71.35       86.09     13.04 o 
  -7  11  11      100.12       98.27     13.04 o 
  -6  11  11       16.59        9.57      7.83 o 
  -5  11  11      117.20      100.63      7.50 o 
  -4  11  11       75.46       72.67      6.89 o 
  -3  11  11       24.40       21.48      6.06 o 
  -2  11  11      181.32      184.75     11.74 o 
  -1  11  11        0.06        0.39      6.09 o 
   0  11  11       58.95       69.78      5.61 o 
   1  11  11      227.82      238.00      8.42 o 
   2  11  11      211.97      209.16      8.21 o 
   3  11  11      314.67      334.35     26.74 o 
   4  11  11        1.90       10.52      4.66 o 
  -7  12  11       27.97       31.31     10.44 o 
  -6  12  11       31.75       50.44      9.57 o 
  -5  12  11        2.04        8.32      5.34 o 
  -4  12  11        9.13       10.36      5.17 o 
  -3  12  11       89.18       80.31      7.71 o 
  -2  12  11        9.45        8.35      6.09 o 
  -1  12  11       57.07       59.37      6.71 o 
   0  12  11      145.58      156.21     30.00 o 
   1  12  11        8.89        6.74      4.32 o 
   2  12  11       11.36       14.81      4.89 o 
   3  12  11       19.11       12.91      7.41 o 
   4  12  11       42.93       35.65      9.61 o 
  -6  13  11      130.77      159.14     13.04 o 
  -5  13  11       13.44       13.04      6.97 o 
  -4  13  11        3.59       10.70      6.62 o 
  -3  13  11      272.42      271.20     10.11 o 
  -2  13  11       40.31       36.28      5.92 o 
  -1  13  11      137.38      159.26      8.38 o 
   0  13  11        3.10        6.67      4.06 o 
   1  13  11        7.34       16.52     10.44 o 
   2  13  11       66.66       42.07      9.78 o 
   3  13  11       92.17       78.21     11.36 o 
  -5  14  11       62.79       77.40      9.57 o 
  -4  14  11        0.99        7.89      9.21 o 
  -3  14  11       67.61       66.63      6.84 o 
  -2  14  11       23.79       15.65     10.44 o 
  -1  14  11       33.43       37.39     12.17 o 
   0  14  11       57.79       66.96     13.04 o 
   1  14  11       21.30        0.87      9.57 o 
 -10   0  12      302.56      301.75     17.39 o 
  -8   0  12      149.87      134.79     13.04 o 
  -6   0  12       10.49       13.04      7.83 o 
  -4   0  12      200.26      187.32     10.02 o 
  -2   0  12      111.43      102.87      8.28 o 
   0   0  12       88.80       91.85      9.15 o 
   2   0  12      173.61      164.45      9.41 o 
   4   0  12     1359.94     1290.56     22.09 o 
   6   0  12       24.26       18.67      6.15 o 
 -10   1  12       10.25       11.70      6.06 o 
  -9   1  12       26.89       29.22      6.43 o 
  -8   1  12       17.57       23.43     12.61 o 
  -7   1  12       54.84       59.21     22.61 o 
  -6   1  12      454.62      423.09     12.59 o 
  -5   1  12       41.03       57.95      5.15 o 
  -4   1  12      267.61      268.61     10.54 o 
  -3   1  12        0.34       -0.78      3.08 o 
  -2   1  12       58.42       55.97      4.38 o 
  -1   1  12       26.43       26.41      3.78 o 
   0   1  12        2.44       -2.53      2.83 o 
   1   1  12      116.38      119.27      5.08 o 
   2   1  12        0.12        3.26      3.22 o 
   3   1  12       35.16       33.69      3.86 o 
   4   1  12      548.84      521.15      9.28 o 
   5   1  12      241.98      267.13      7.87 o 
   6   1  12       79.41       73.29      4.97 o 
   7   1  12        0.80       -3.45      3.77 o 
 -10   2  12        0.06       -3.67      5.43 o 
  -9   2  12      116.93      152.92      9.40 o 
  -8   2  12        0.96        2.35      5.20 o 
  -7   2  12       84.19       87.47      7.30 o 
  -6   2  12       35.58       46.50      6.06 o 
  -5   2  12       76.88       81.41      5.53 o 
  -4   2  12      340.77      321.70      8.53 o 
  -3   2  12      426.60      413.34      8.58 o 
  -2   2  12      118.51      103.53      5.30 o 
  -1   2  12       27.23       22.29      3.67 o 
   0   2  12       49.74       48.02      4.02 o 
   1   2  12       36.56       36.90      3.52 o 
   2   2  12      977.83      914.02     11.30 o 
   3   2  12      112.12      106.71      5.11 o 
   4   2  12      678.06      673.25     11.17 o 
   5   2  12      126.94      124.86      5.92 o 
   6   2  12        1.66        0.98      3.91 o 
   7   2  12        3.53       -4.51      4.51 o 
 -10   3  12       20.95       22.15      6.96 o 
  -9   3  12        9.70       14.69      5.43 o 
  -8   3  12        0.13       -2.39      6.09 o 
  -7   3  12       13.01       11.30      4.99 o 
  -6   3  12      129.83      132.03      6.07 o 
  -5   3  12       10.97       13.94      3.85 o 
  -4   3  12      154.07      156.94      6.02 o 
  -3   3  12        3.70        3.57      3.22 o 
  -2   3  12      137.09      131.22      5.52 o 
  -1   3  12      351.47      358.68      7.15 o 
   0   3  12      234.82      243.09      6.54 o 
   1   3  12       17.65       17.65      3.49 o 
   2   3  12        0.85       -2.80      3.06 o 
   3   3  12       63.55       65.52      4.38 o 
   4   3  12       20.88       20.52      3.92 o 
   5   3  12        0.93        7.24      3.71 o 
   6   3  12        0.11       -4.19      4.19 o 
   7   3  12        0.28       12.17     13.91 o 
 -10   4  12      573.94      644.14     13.54 o 
  -9   4  12        0.12       -1.69      4.58 o 
  -8   4  12       25.55       26.27      4.96 o 
  -7   4  12        5.72        7.91      4.90 o 
  -6   4  12      262.52      246.23      9.58 o 
  -5   4  12        8.40       11.38      3.60 o 
  -4   4  12      117.10      110.37      5.15 o 
  -3   4  12       17.57       11.83      3.35 o 
  -2   4  12      328.41      312.52      7.34 o 
  -1   4  12      203.58      215.60      6.17 o 
   0   4  12        1.28       -1.60      2.96 o 
   1   4  12       44.71       41.88      3.89 o 
   2   4  12       35.82       32.41      3.70 o 
   3   4  12       53.15       50.90      4.13 o 
   4   4  12        0.00       -0.90      5.00 o 
   5   4  12       10.38       13.94      4.30 o 
   6   4  12        8.82       -0.87      4.26 o 
  -9   5  12      222.21      315.12     14.72 o 
  -8   5  12        9.55        7.98     16.52 o 
  -7   5  12      308.43      299.08     13.83 o 
  -6   5  12       69.58       72.47      4.41 o 
  -5   5  12       92.38       94.55      5.72 o 
  -4   5  12      228.87      218.13      6.48 o 
  -3   5  12       11.15       14.58      3.34 o 
  -2   5  12       10.20        9.58      3.28 o 
  -1   5  12      320.04      333.71      7.05 o 
   0   5  12       54.71       49.71      3.86 o 
   1   5  12      111.85      114.12      5.17 o 
   2   5  12       79.70       89.63      4.91 o 
   3   5  12        2.69        6.67      3.48 o 
   4   5  12        1.45       -1.06      3.71 o 
   5   5  12       40.87       30.51      4.49 o 
   6   5  12       10.49        5.09      4.12 o 
  -9   6  12       30.48       34.84      8.61 o 
  -8   6  12        2.98       10.47      7.05 o 
  -7   6  12      254.91      253.88     13.12 o 
  -6   6  12        0.00       -1.16      6.43 o 
  -5   6  12        0.06       -2.79      5.82 o 
  -4   6  12        0.18       -1.01      5.16 o 
  -3   6  12        3.71        3.14      4.01 o 
  -2   6  12       18.46       22.53      2.99 o 
  -1   6  12       45.88       50.65      3.95 o 
   0   6  12       53.88       56.22      6.58 o 
   1   6  12        1.10        1.51      3.63 o 
   2   6  12       71.38       78.08      5.08 o 
   3   6  12       48.69       56.03      4.79 o 
   4   6  12        4.62        2.74      3.65 o 
   5   6  12        1.84       -3.80      3.80 o 
   6   6  12        3.90        2.01      4.07 o 
  -9   7  12      121.11      117.50     11.02 o 
  -8   7  12       26.60       13.04      7.38 o 
  -7   7  12       28.59       17.17      7.05 o 
  -6   7  12      319.35      304.08     28.70 o 
  -5   7  12       15.17        5.22      6.76 o 
  -4   7  12       94.06       65.22     11.30 o 
  -3   7  12      286.34      279.12     13.12 o 
  -2   7  12       26.02       26.85      4.66 o 
  -1   7  12       12.34       15.88      4.45 o 
   0   7  12        3.64        1.52      2.73 o 
   1   7  12        8.05        3.32      3.11 o 
   2   7  12      137.25      138.87      5.91 o 
   3   7  12        2.54        1.08      3.46 o 
   4   7  12      114.28      119.03      5.80 o 
   5   7  12       62.56       63.71      5.13 o 
   6   7  12        1.49       -0.64      5.82 o 
  -8   8  12      133.24      104.35     14.78 o 
  -7   8  12       31.86       59.13     12.17 o 
  -6   8  12        3.37       21.74      9.57 o 
  -5   8  12       18.86       26.09     10.44 o 
  -4   8  12       37.62       58.26     11.30 o 
  -3   8  12        2.77        7.09      5.82 o 
  -2   8  12       27.19       26.06      4.85 o 
  -1   8  12        2.93        3.98      5.65 o 
   0   8  12       37.01       44.53      7.08 o 
   1   8  12       45.48       45.71      5.44 o 
   2   8  12      304.29      291.19      6.78 o 
   3   8  12       77.79       76.28      4.76 o 
   4   8  12      103.81       93.87      5.10 o 
   5   8  12        2.47       -2.05      3.70 o 
  -8   9  12        3.53       17.39     11.30 o 
  -7   9  12        4.08        5.22      9.57 o 
  -6   9  12       15.48       14.78      9.57 o 
  -5   9  12        2.91        7.83      9.57 o 
  -4   9  12      313.99      294.80     17.39 o 
  -3   9  12       24.67       20.66      6.43 o 
  -2   9  12       30.98       33.43      6.02 o 
  -1   9  12      177.60      194.51      8.13 o 
   0   9  12      309.16      324.61     12.05 o 
   1   9  12       47.82       54.49      5.92 o 
   2   9  12       87.92       90.91      6.43 o 
   3   9  12        0.15       -4.15      4.69 o 
   4   9  12      176.39      174.83     10.26 o 
   5   9  12        3.65       -1.65      3.74 o 
  -7  10  12       28.13       31.31     11.30 o 
  -6  10  12        2.07       -1.74      8.70 o 
  -5  10  12       81.14       62.61     11.30 o 
  -4  10  12      161.30      162.62     13.91 o 
  -3  10  12      182.27      180.93     11.74 o 
  -2  10  12       14.55       15.98      6.43 o 
  -1  10  12       52.44       53.09      5.48 o 
   0  10  12       75.95       88.61      6.28 o 
   1  10  12        9.34       17.46      4.85 o 
   2  10  12       29.41       26.22      5.20 o 
   3  10  12        7.87       11.33      4.94 o 
   4  10  12        5.88        5.73      5.71 o 
  -7  11  12       24.00       17.39     10.44 o 
  -6  11  12        0.04       -5.22      8.70 o 
  -5  11  12       22.20       32.18      9.57 o 
  -4  11  12      170.13      143.99     10.02 o 
  -3  11  12       25.28       32.48      6.89 o 
  -2  11  12       93.07       91.22      8.77 o 
  -1  11  12      198.57      210.23     11.25 o 
   0  11  12      385.88      407.10     10.52 o 
   1  11  12      142.61      158.53      7.89 o 
   2  11  12      178.12      180.50     11.55 o 
   3  11  12       15.13        9.23      5.64 o 
  -6  12  12        0.52       11.30      8.70 o 
  -5  12  12      103.26       95.66     12.17 o 
  -4  12  12        0.01       -0.55      5.17 o 
  -3  12  12       32.39       41.46      6.89 o 
  -2  12  12      131.06      138.51      9.80 o 
  -1  12  12       49.75       48.56     10.44 o 
   0  12  12       46.45       50.15     14.78 o 
   1  12  12       23.84       20.40      5.06 o 
   2  12  12       32.27       36.08      9.16 o 
  -4  13  12       63.46       66.36      6.92 o 
  -3  13  12        0.00        2.35      5.39 o 
  -2  13  12        0.29       -5.63      5.63 o 
  -1  13  12      105.22      118.73     12.17 o 
   0  13  12       27.20       22.08      5.52 o 
   1  13  12       48.40       58.81      5.63 o 
  -9   0  13       79.97       89.57     11.30 o 
  -7   0  13      212.57      213.05     14.78 o 
  -5   0  13     2475.38     2505.42     39.74 o 
  -3   0  13      297.93      248.88     11.49 o 
  -1   0  13        0.25       -1.74      6.09 o 
   1   0  13       20.48       22.53      6.43 o 
   3   0  13       87.40       89.58      6.71 o 
   5   0  13      129.60      108.46      7.64 o 
  -9   1  13        2.34        1.05      5.82 o 
  -8   1  13        8.47        5.99      5.43 o 
  -7   1  13       18.95        1.36      4.80 o 
  -6   1  13        0.00       -4.58      4.58 o 
  -5   1  13       22.05       16.82      4.24 o 
  -4   1  13       16.69       20.42      4.32 o 
  -3   1  13       34.01       36.60      4.57 o 
  -2   1  13      147.23      120.48      8.22 o 
  -1   1  13      120.30      128.29      5.95 o 
   0   1  13        0.02        3.15      3.67 o 
   1   1  13        6.54       -0.64      3.40 o 
   2   1  13       48.12       49.22      4.33 o 
   3   1  13     1136.78     1074.22     18.95 o 
   4   1  13       88.96       88.48      5.90 o 
   5   1  13       37.65       39.13      5.43 o 
   6   1  13        0.66        4.77      4.49 o 
  -9   2  13      208.43      230.51     10.86 o 
  -8   2  13       33.01       54.84     12.61 o 
  -7   2  13       86.24       87.34      7.52 o 
  -6   2  13      295.90      295.61     12.31 o 
  -5   2  13      852.84      839.93     16.57 o 
  -4   2  13      301.74      311.69      7.89 o 
  -3   2  13       73.17       60.16      4.72 o 
  -2   2  13       44.36       50.38      4.40 o 
  -1   2  13       36.09       32.03      4.12 o 
   0   2  13       36.37       48.27      4.60 o 
   1   2  13        3.19       -0.16      3.40 o 
   2   2  13      331.15      325.25      7.35 o 
   3   2  13      444.28      435.21     14.37 o 
   4   2  13      232.93      208.33      7.00 o 
   5   2  13        0.64        5.35      3.91 o 
   6   2  13        6.02       -2.45      3.98 o 
  -9   3  13       35.47       35.43      6.26 o 
  -8   3  13        7.18       16.02      8.70 o 
  -7   3  13        4.43       12.08      5.43 o 
  -6   3  13      240.49      250.46      8.12 o 
  -5   3  13      365.69      372.24      8.50 o 
  -4   3  13      346.16      359.94      8.33 o 
  -3   3  13      127.10      124.19      6.63 o 
  -2   3  13      123.10      114.13      5.72 o 
  -1   3  13      111.09      118.49      7.37 o 
   0   3  13      173.86      167.96      6.70 o 
   1   3  13        5.81        1.81      3.30 o 
   2   3  13       22.54       18.42      3.82 o 
   3   3  13      196.59      189.61      6.38 o 
   4   3  13       94.59       79.02      5.11 o 
   5   3  13       16.16        8.73      4.08 o 
   6   3  13        4.52       -5.58      5.58 o 
  -9   4  13       66.40       60.79      6.52 o 
  -8   4  13        0.13       -5.65      5.65 o 
  -7   4  13        4.49        1.20      7.46 o 
  -6   4  13      138.59      149.20      6.92 o 
  -5   4  13       22.48       20.66      4.07 o 
  -4   4  13       21.13       22.72      3.81 o 
  -3   4  13      192.31      176.06      6.37 o 
  -2   4  13       23.79       22.71      3.87 o 
  -1   4  13       10.41        6.47      3.52 o 
   0   4  13      159.46      164.35      5.87 o 
   1   4  13       92.10       89.20      4.96 o 
   2   4  13        7.68        3.25      3.63 o 
   3   4  13        3.61       -2.62      3.45 o 
   4   4  13        4.16        3.84      4.04 o 
   5   4  13       77.69       65.11      5.57 o 
  -9   5  13        0.05        0.47      7.30 o 
  -8   5  13       13.55       26.45     12.61 o 
  -7   5  13        0.15        7.83      6.76 o 
  -6   5  13       69.08       78.56      4.50 o 
  -5   5  13       15.59       17.41      3.41 o 
  -4   5  13       33.00       40.75      3.79 o 
  -3   5  13        2.38        5.59      3.70 o 
  -2   5  13        0.39       -1.25      3.23 o 
  -1   5  13      110.50      112.70      5.42 o 
   0   5  13       80.14       83.83      4.74 o 
   1   5  13        4.48        2.78      3.36 o 
   2   5  13        3.95        0.26      3.64 o 
   3   5  13       89.86       94.97      5.93 o 
   4   5  13        5.61       11.60      4.21 o 
   5   5  13       63.72       69.16      5.97 o 
  -8   6  13        1.80        1.74      7.83 o 
  -7   6  13        1.65       -6.26      6.26 o 
  -6   6  13        0.00        0.43      6.76 o 
  -5   6  13       38.95       37.44      7.67 o 
  -4   6  13       56.05       53.31      6.31 o 
  -3   6  13      162.46      165.66     12.55 o 
  -2   6  13       12.92       19.50      3.86 o 
  -1   6  13        0.04        5.01      3.11 o 
   0   6  13        0.01       -3.11      3.33 o 
   1   6  13        1.47       -2.87      3.75 o 
   2   6  13      146.36      143.39      6.44 o 
   3   6  13        4.60        1.64      3.84 o 
   4   6  13       43.54       43.36      5.13 o 
   5   6  13        4.93        6.96      4.20 o 
  -8   7  13      424.59      425.58     27.39 o 
  -7   7  13       58.77       52.65      8.90 o 
  -6   7  13       74.56       75.22      9.22 o 
  -5   7  13      136.22      142.19     11.07 o 
  -4   7  13       62.97       50.44     11.30 o 
  -3   7  13       93.39       96.59      7.69 o 
  -2   7  13       48.26       43.72      6.31 o 
  -1   7  13       15.41       14.38      4.66 o 
   0   7  13       10.00       14.22      3.77 o 
   1   7  13       12.06       14.59      3.67 o 
   2   7  13        0.24        6.72      3.83 o 
   3   7  13       47.29       52.19      5.04 o 
   4   7  13      127.88      137.69      6.76 o 
  -8   8  13       79.50       71.31     13.91 o 
  -7   8  13        0.27       -8.70     10.44 o 
  -6   8  13       10.99       -5.22      9.57 o 
  -5   8  13      252.07      260.01     19.13 o 
  -4   8  13        0.05        8.70      9.57 o 
  -3   8  13       78.49       50.44     11.30 o 
  -2   8  13       54.57       58.48      8.97 o 
  -1   8  13      145.99      147.59      7.65 o 
   0   8  13      220.71      235.66     10.92 o 
   1   8  13      240.68      243.41      9.19 o 
   2   8  13        9.57        3.42      2.82 o 
   3   8  13        7.40       -0.93      4.43 o 
   4   8  13       35.05       35.43      4.53 o 
  -7   9  13        9.40       12.17     10.44 o 
  -6   9  13        4.34       -5.22      8.70 o 
  -5   9  13       17.27       16.52      9.57 o 
  -4   9  13        6.90        9.57      8.70 o 
  -3   9  13      342.34      320.02     19.13 o 
  -2   9  13       46.93       45.32      6.35 o 
  -1   9  13     1175.08     1184.13     19.91 o 
   0   9  13       63.93       51.72      5.68 o 
   1   9  13        6.86        9.82      4.75 o 
   2   9  13        6.93        8.77      5.54 o 
   3   9  13      201.43      202.98      9.22 o 
  -6  10  13       17.87        4.35      9.57 o 
  -5  10  13       21.50       16.52     10.44 o 
  -4  10  13       61.38       60.00     12.17 o 
  -3  10  13       40.03       30.44     10.44 o 
  -2  10  13      131.53      115.32     10.00 o 
  -1  10  13      389.60      391.84     19.80 o 
   0  10  13       24.68       20.96      7.03 o 
   1  10  13      210.68      209.60     13.05 o 
   2  10  13       57.41       60.42      7.66 o 
   3  10  13       17.40       14.98      5.55 o 
  -5  11  13       63.37       61.74     11.30 o 
  -4  11  13       32.09       35.65     10.44 o 
  -3  11  13       12.66       11.30      8.70 o 
  -2  11  13       11.21        6.64     11.30 o 
  -1  11  13      420.66      434.54     15.04 o 
   0  11  13      568.49      566.66     22.26 o 
   1  11  13       59.04       57.23      6.21 o 
   2  11  13      145.88      145.50      7.96 o 
  -4  12  13       16.58       23.48      9.57 o 
  -3  12  13       15.49        8.94      6.26 o 
  -2  12  13       55.52       57.86     18.70 o 
  -1  12  13       66.08       79.36      8.35 o 
   0  12  13        0.52       -4.60      6.52 o 
  -8   0  14       14.58        1.74      7.83 o 
  -6   0  14      451.90      406.11     19.13 o 
  -4   0  14      297.82      332.34     13.12 o 
  -2   0  14      269.85      232.73     12.11 o 
   0   0  14      203.57      200.74     11.70 o 
   2   0  14       20.51       10.00     12.61 o 
   4   0  14      370.23      332.75     12.81 o 
  -9   1  14       48.67       40.34      6.68 o 
  -8   1  14       36.83       40.87      6.68 o 
  -7   1  14      517.06      529.40     38.26 o 
  -6   1  14      103.74       93.68      6.98 o 
  -5   1  14       27.75       36.78      6.02 o 
  -4   1  14       41.98       48.80      5.16 o 
  -3   1  14       44.16       40.28      5.90 o 
  -2   1  14       70.71       58.79      5.46 o 
  -1   1  14       12.36       21.97      5.59 o 
   0   1  14       10.40        5.82      4.01 o 
   1   1  14        0.92        3.60      3.93 o 
   2   1  14        8.89        4.80      4.74 o 
   3   1  14        1.10       -1.55      3.82 o 
   4   1  14      231.04      219.62      7.38 o 
   5   1  14       10.10       20.34      4.51 o 
  -8   2  14        1.69       11.78      6.06 o 
  -7   2  14        4.87       15.70      5.63 o 
  -6   2  14      146.89      166.76      8.31 o 
  -5   2  14        0.00        3.01      3.92 o 
  -4   2  14      140.64      123.63      6.69 o 
  -3   2  14       89.31       88.23      6.01 o 
  -2   2  14       11.41       13.11      3.97 o 
  -1   2  14      137.02      120.29      6.15 o 
   0   2  14       23.31       17.76      4.48 o 
   1   2  14       61.19       59.93      5.29 o 
   2   2  14      102.43      101.54      5.60 o 
   3   2  14        0.06        1.18      3.85 o 
   4   2  14        8.42        7.12      3.97 o 
   5   2  14       93.09       92.78      5.83 o 
  -8   3  14        0.16       -4.91      4.99 o 
  -7   3  14       94.78      114.03     17.83 o 
  -6   3  14       20.50       13.33      4.82 o 
  -5   3  14      146.33      146.63      8.92 o 
  -4   3  14       11.27       11.73      3.69 o 
  -3   3  14       34.44       32.33      4.28 o 
  -2   3  14       90.74       90.78      5.50 o 
  -1   3  14       20.30       16.98      3.88 o 
   0   3  14        5.42        2.84      3.81 o 
   1   3  14        3.16       -1.18      5.36 o 
   2   3  14        0.41        2.42      3.67 o 
   3   3  14        0.04        1.15      3.83 o 
   4   3  14      114.66      104.48      6.07 o 
  -8   4  14        2.66       -4.47      4.47 o 
  -7   4  14        3.48        1.74     15.22 o 
  -6   4  14       17.30       22.44      4.27 o 
  -5   4  14        0.29       -0.10      3.72 o 
  -4   4  14      109.85      103.97      6.74 o 
  -3   4  14       47.61       43.15      4.75 o 
  -2   4  14       96.97      100.58      5.88 o 
  -1   4  14      642.20      596.68     11.04 o 
   0   4  14      286.27      289.12      8.33 o 
   1   4  14        1.26        1.60      3.47 o 
   2   4  14       11.47       15.95      3.97 o 
   3   4  14       93.68       82.32      5.99 o 
   4   4  14        3.99        9.80      4.72 o 
  -8   5  14        1.68       -7.05      7.05 o 
  -7   5  14       88.09      116.76     18.70 o 
  -6   5  14       79.25       88.63     10.44 o 
  -5   5  14      147.66      149.95      5.92 o 
  -4   5  14       49.73       61.33      4.30 o 
  -3   5  14       23.50       24.89      3.95 o 
  -2   5  14        7.99        8.00      3.76 o 
  -1   5  14       81.19       85.14      5.22 o 
   0   5  14       60.51       69.79      7.76 o 
   1   5  14       72.32       68.18      4.83 o 
   2   5  14       47.34       47.60      4.93 o 
   3   5  14        1.02       -0.85      4.20 o 
   4   5  14       38.33       33.69      5.17 o 
  -7   6  14       47.98       52.97     11.30 o 
  -6   6  14        0.21        7.39      7.39 o 
  -5   6  14        2.87       12.10      7.05 o 
  -4   6  14      112.78      102.22      8.41 o 
  -3   6  14      142.08      143.18      7.78 o 
  -2   6  14        0.22       -4.05      4.05 o 
  -1   6  14        4.11        8.85      5.65 o 
   0   6  14       13.43       11.57      4.22 o 
   1   6  14        1.10       -1.57      3.75 o 
   2   6  14       12.60        9.31      4.32 o 
   3   6  14       35.49       39.49      5.07 o 
   4   6  14       58.13       52.28      5.44 o 
  -7   7  14        0.88       -6.52      7.38 o 
  -6   7  14       22.49       21.31      7.99 o 
  -5   7  14       88.58       92.15     19.13 o 
  -4   7  14       92.16       61.74     12.17 o 
  -3   7  14       63.83       42.93      6.85 o 
  -2   7  14       20.72       17.53     10.42 o 
  -1   7  14       88.94      106.88      8.51 o 
   0   7  14        2.44        1.38      2.78 o 
   1   7  14       17.37       20.45      3.71 o 
   2   7  14        0.69       -0.80      3.83 o 
   3   7  14        5.67        4.72      4.28 o 
  -6   8  14       21.71       20.00     11.30 o 
  -5   8  14       70.61       82.61     13.04 o 
  -4   8  14      120.81      123.48     14.78 o 
  -3   8  14       29.06       35.65     10.44 o 
  -2   8  14      123.30      125.70     12.62 o 
  -1   8  14       29.08       17.63      6.35 o 
   0   8  14       27.82       33.68      6.96 o 
   1   8  14        1.25        4.16      4.99 o 
   2   8  14       25.65       33.75      6.16 o 
   3   8  14       79.70       79.13     17.39 o 
  -6   9  14       24.06       10.44     10.44 o 
  -5   9  14        0.93       -7.83      9.57 o 
  -4   9  14       47.16       59.13     12.17 o 
  -3   9  14      363.38      394.80     21.74 o 
  -2   9  14        5.73        9.45      7.05 o 
  -1   9  14        0.45       -3.22      5.30 o 
   0   9  14       12.75       10.79      5.39 o 
   1   9  14       59.34       67.30      8.28 o 
   2   9  14       20.84       19.36      5.71 o 
  -5  10  14        6.06        0.87      8.70 o 
  -4  10  14        3.69       11.30      9.57 o 
  -3  10  14       55.26       53.05     12.17 o 
  -2  10  14      485.13      451.33     21.74 o 
  -1  10  14      205.58      226.53     10.87 o 
   0  10  14        0.31       -1.57      4.95 o 
   1  10  14      247.80      261.12     11.67 o 
  -3  11  14      101.34      108.70     13.04 o 
  -2  11  14      167.99      190.44     15.65 o 
  -1  11  14       50.77       66.62     19.57 o 
  -7   0  15      228.50      266.97     16.52 o 
  -5   0  15      140.95      149.72     10.64 o 
  -3   0  15      123.57      115.79      9.61 o 
  -1   0  15        2.84       -1.46      5.82 o 
   1   0  15        5.75        3.35      6.52 o 
   3   0  15        0.95        3.21      7.05 o 
  -7   1  15        0.02       -1.89      5.20 o 
  -6   1  15       31.46       37.45      5.59 o 
  -5   1  15      235.48      234.24      8.83 o 
  -4   1  15       31.86       30.45      5.90 o 
  -3   1  15       78.81       75.25      7.41 o 
  -2   1  15        1.02        2.97      6.93 o 
  -1   1  15       10.86        8.11      4.49 o 
   0   1  15       52.73       60.94      6.04 o 
   1   1  15       17.50       12.38      4.83 o 
   2   1  15        0.01       -3.91      4.63 o 
   3   1  15       11.21        8.36      4.60 o 
  -7   2  15       25.20       36.52      6.68 o 
  -6   2  15       92.75       92.77      8.06 o 
  -5   2  15        3.63        3.27      4.21 o 
  -4   2  15        4.65       17.51      4.90 o 
  -3   2  15       22.58       18.98      4.68 o 
  -2   2  15      199.35      179.07      7.98 o 
  -1   2  15        2.24        3.52      3.98 o 
   0   2  15        1.22        1.67      3.81 o 
   1   2  15      113.73      101.43      6.36 o 
   2   2  15        5.00       11.62      4.52 o 
   3   2  15       23.54       21.18      4.98 o 
  -7   3  15        0.46        2.71      5.43 o 
  -6   3  15       84.67       90.31     11.30 o 
  -5   3  15      301.61      316.08     13.93 o 
  -4   3  15        2.52        3.53      5.15 o 
  -3   3  15        0.81        4.12      4.00 o 
  -2   3  15       60.58       51.73      5.70 o 
  -1   3  15       30.91       32.07      4.58 o 
   0   3  15        7.46        6.06      4.06 o 
   1   3  15       83.75       92.71      6.20 o 
   2   3  15       32.85       24.60      4.88 o 
   3   3  15        0.69        5.52      4.30 o 
  -7   4  15       45.99       48.03      5.92 o 
  -6   4  15        5.95       11.35      5.26 o 
  -5   4  15       65.11       79.57      5.83 o 
  -4   4  15       57.43       55.45      6.41 o 
  -3   4  15       33.99       28.02      4.28 o 
  -2   4  15        6.11        7.84      4.04 o 
  -1   4  15       66.96       74.19      5.42 o 
   0   4  15      313.72      308.83     14.10 o 
   1   4  15       75.79       91.61      6.87 o 
   2   4  15        0.38       -4.26      4.26 o 
   3   4  15      113.68       94.90      5.88 o 
  -7   5  15       15.58        2.78      7.67 o 
  -6   5  15      457.71      473.50     40.44 o 
  -5   5  15        2.58        3.25      6.82 o 
  -4   5  15       63.54       52.76      4.55 o 
  -3   5  15        0.02        0.20      3.48 o 
  -2   5  15        4.37        5.08      3.99 o 
  -1   5  15       49.38       57.01      5.12 o 
   0   5  15      105.57      107.96      6.14 o 
   1   5  15       13.40        4.88      4.22 o 
   2   5  15       25.00        8.53      4.91 o 
  -6   6  15        4.12        3.06      7.67 o 
  -5   6  15       67.42       71.04     12.17 o 
  -4   6  15       38.46       31.92      7.91 o 
  -3   6  15        7.23        6.73      6.08 o 
  -2   6  15        8.19       14.59      3.33 o 
  -1   6  15       22.76       34.24      4.50 o 
   0   6  15       11.44       18.80      4.40 o 
   1   6  15       17.96       17.80      4.72 o 
   2   6  15        0.40        0.44      4.10 o 
  -6   7  15       25.74       25.65      8.61 o 
  -5   7  15      505.96      523.27     18.45 o 
  -4   7  15        0.00        7.83     10.44 o 
  -3   7  15       10.65        3.52      7.57 o 
  -2   7  15      182.60      171.32     11.68 o 
  -1   7  15        7.72        6.04      5.98 o 
   0   7  15        5.15        5.01      6.20 o 
   1   7  15       10.67       15.37      4.07 o 
  -5   8  15       22.08        9.57     11.30 o 
  -4   8  15       33.79       50.44     13.04 o 
  -3   8  15       18.70       26.46     15.22 o 
  -2   8  15       23.08       24.22      6.68 o 
  -1   8  15        0.94        0.36      5.84 o 
   0   8  15       22.68       26.42      8.89 o 
   1   8  15       34.40       29.57     11.30 o 
  -3   9  15        0.50       -5.22     10.44 o 
  -2   9  15       29.04       20.40      7.92 o 
  -1   9  15       12.28       11.49      6.35 o 
  -6   0  16       16.43       26.96      9.57 o 
  -4   0  16      121.11       96.73     10.02 o 
  -2   0  16        0.47        2.15      8.70 o 
   0   0  16      176.12      195.31     12.74 o 
   2   0  16       26.16       29.88      8.54 o 
  -6   1  16       40.14       30.08      5.75 o 
  -5   1  16       14.53        9.64      5.52 o 
  -4   1  16      597.37      572.79     14.43 o 
  -3   1  16        2.57       -4.25      4.25 o 
  -2   1  16        8.42        3.81      4.63 o 
  -1   1  16       16.82       12.87      5.08 o 
   0   1  16       36.79       29.99      5.58 o 
   1   1  16        6.98        3.01      7.78 o 
   2   1  16        2.18        3.11      6.43 o 
  -6   2  16       55.38       65.49      6.62 o 
  -5   2  16      167.05      168.77      8.15 o 
  -4   2  16      923.77      972.55     16.39 o 
  -3   2  16      316.19      324.54     10.02 o 
  -2   2  16        0.85        1.02      4.30 o 
  -1   2  16       40.57       35.18      6.28 o 
   0   2  16        5.50        9.52      8.16 o 
   1   2  16       47.42       47.47      5.64 o 
  -6   3  16       10.17       17.74      6.96 o 
  -5   3  16       39.48       45.63      5.60 o 
  -4   3  16      127.02      137.01      7.39 o 
  -3   3  16       24.99       22.29      4.85 o 
  -2   3  16      101.50      105.34      7.75 o 
  -1   3  16       57.36       60.22      5.50 o 
   0   3  16       85.72       90.74      7.10 o 
   1   3  16       68.61       61.60      5.78 o 
  -5   4  16       26.22       29.82      8.67 o 
  -4   4  16       11.20       15.99      4.38 o 
  -3   4  16        0.07        2.34      3.83 o 
  -2   4  16        0.56       -3.77      3.77 o 
  -1   4  16       45.90       41.96      5.09 o 
   0   4  16       44.92       39.61      5.87 o 
   1   4  16        1.08        4.02      4.27 o 
  -5   5  16        1.17       -5.80     13.91 o 
  -4   5  16      114.67      115.87      5.59 o 
  -3   5  16        0.13       -2.24      3.69 o 
  -2   5  16        0.00        1.36      3.86 o 
  -1   5  16        0.21       -3.79      3.79 o 
   0   5  16       41.82       45.08      5.22 o 
  -4   6  16       49.42       62.14      8.00 o 
  -3   6  16      136.77      140.06      8.46 o 
  -2   6  16        0.51        3.72      5.29 o 
  -1   6  16        0.60       -3.84      3.84 o 
  -3   0  17      281.87      260.88     17.39 o 
  -3   1  17      161.84      152.57     10.13 o 
  -2   1  17       11.72       17.83      6.76 o 
                                                 
